# Supplementary material for: Optimization of HIV Sequencing Method Using Vela Sentosa Library on Miseq Ilumina Platform
Source: Genes (Basel). 2024 Feb 19;15(2):259. doi: 10.3390/genes15020259 (PMC10887851; doi:10.3390/genes15020259)
Supplement: Supplementary file 1 [file genes-15-00259-s001.zip]

Archive with 4 entries (3 files):
- Supplementary material/
- Supplementary material/File S1.pdf
- Supplementary material/File S2.pdf
- Supplementary material/File S3.xlsx
