# Supplementary material for: Optimization of HIV Sequencing Method Using Vela Sentosa Library on Miseq Ilumina Platform
Source: Genes (Basel). 2024 Feb 19;15(2):259. doi: 10.3390/genes15020259 (PMC10887851; doi:10.3390/genes15020259)
Supplement: Supplementary file 1 [file genes-15-00259-s001.zip › Supplementary material/File S3.xlsx]

## Sheet: All gene
Technology	ID	Gene	Total read	Read mapped	Cutoff28	Position	Wild_type	Mutant	Coverage	Frequency
Miseq_Illumina	6749	HIV-1 PR	1005152	558531	20	1	P	P	22487	100
Miseq_Illumina	6749	HIV-1 PR	1005152	558531	20	2	Q	Q	27397	100
Miseq_Illumina	6749	HIV-1 PR	1005152	558531	20	3	V	I	31102	100
Miseq_Illumina	6749	HIV-1 PR	1005152	558531	20	4	T	T	32793	100
Miseq_Illumina	6749	HIV-1 PR	1005152	558531	20	5	L	L	34259	100
Miseq_Illumina	6749	HIV-1 PR	1005152	558531	20	6	W	W	34668	100
Miseq_Illumina	6749	HIV-1 PR	1005152	558531	20	7	Q	Q	36500	100
Miseq_Illumina	6749	HIV-1 PR	1005152	558531	20	8	R	R	37463	100
Miseq_Illumina	6749	HIV-1 PR	1005152	558531	20	9	P	P	37879	100
Miseq_Illumina	6749	HIV-1 PR	1005152	558531	20	10	L	V	38283	100
Miseq_Illumina	6749	HIV-1 PR	1005152	558531	20	11	V	V	39416	97.3
Miseq_Illumina	6749	HIV-1 PR	1005152	558531	20	12	T	I	40335	98.5
Miseq_Illumina	6749	HIV-1 PR	1005152	558531	20	13	I	V	42567	100
Miseq_Illumina	6749	HIV-1 PR	1005152	558531	20	14	K	K	42966	100
Miseq_Illumina	6749	HIV-1 PR	1005152	558531	20	15	I	V	44070	100
Miseq_Illumina	6749	HIV-1 PR	1005152	558531	20	16	G	E	44761	99.6
Miseq_Illumina	6749	HIV-1 PR	1005152	558531	20	17	G	G	47367	100
Miseq_Illumina	6749	HIV-1 PR	1005152	558531	20	18	Q	Q	47901	100
Miseq_Illumina	6749	HIV-1 PR	1005152	558531	20	19	L	L	48752	100
Miseq_Illumina	6749	HIV-1 PR	1005152	558531	20	20	K	V	48895	98.6
Miseq_Illumina	6749	HIV-1 PR	1005152	558531	20	21	E	E	52733	100
Miseq_Illumina	6749	HIV-1 PR	1005152	558531	20	22	A	A	54183	100
Miseq_Illumina	6749	HIV-1 PR	1005152	558531	20	23	L	L	55342	100
Miseq_Illumina	6749	HIV-1 PR	1005152	558531	20	24	L	L	58173	100
Miseq_Illumina	6749	HIV-1 PR	1005152	558531	20	25	D	D	58783	100
Miseq_Illumina	6749	HIV-1 PR	1005152	558531	20	26	T	T	60500	100
Miseq_Illumina	6749	HIV-1 PR	1005152	558531	20	27	G	G	61743	100
Miseq_Illumina	6749	HIV-1 PR	1005152	558531	20	28	A	A	63128	100
Miseq_Illumina	6749	HIV-1 PR	1005152	558531	20	29	D	D	63924	100
Miseq_Illumina	6749	HIV-1 PR	1005152	558531	20	30	D	D	64693	100
Miseq_Illumina	6749	HIV-1 PR	1005152	558531	20	31	T	T	64006	100
Miseq_Illumina	6749	HIV-1 PR	1005152	558531	20	32	V	V	66416	100
Miseq_Illumina	6749	HIV-1 PR	1005152	558531	20	33	L	F	67028	100
Miseq_Illumina	6749	HIV-1 PR	1005152	558531	20	34	E	E	70628	100
Miseq_Illumina	6749	HIV-1 PR	1005152	558531	20	35	E	N	68036	99.7
Miseq_Illumina	6749	HIV-1 PR	1005152	558531	20	36	M	I	68503	100
Miseq_Illumina	6749	HIV-1 PR	1005152	558531	20	37	S	N	67794	100
Miseq_Illumina	6749	HIV-1 PR	1005152	558531	20	38	L	L	67074	100
Miseq_Illumina	6749	HIV-1 PR	1005152	558531	20	39	P	Q	66247	100
Miseq_Illumina	6749	HIV-1 PR	1005152	558531	20	40	G	G	67774	100
Miseq_Illumina	6749	HIV-1 PR	1005152	558531	20	41	R	K	67479	99.6
Miseq_Illumina	6749	HIV-1 PR	1005152	558531	20	42	W	W	66544	100
Miseq_Illumina	6749	HIV-1 PR	1005152	558531	20	43	K	K	64134	100
Miseq_Illumina	6749	HIV-1 PR	1005152	558531	20	44	P	P	60897	99.3
Miseq_Illumina	6749	HIV-1 PR	1005152	558531	20	45	K	V	60062	100
Miseq_Illumina	6749	HIV-1 PR	1005152	558531	20	46	M	M	60870	100
Miseq_Illumina	6749	HIV-1 PR	1005152	558531	20	47	I	I	60518	100
Miseq_Illumina	6749	HIV-1 PR	1005152	558531	20	48	G	G	59611	100
Miseq_Illumina	6749	HIV-1 PR	1005152	558531	20	49	G	G	60307	100
Miseq_Illumina	6749	HIV-1 PR	1005152	558531	20	50	I	I	57981	100
Miseq_Illumina	6749	HIV-1 PR	1005152	558531	20	51	G	G	56604	100
Miseq_Illumina	6749	HIV-1 PR	1005152	558531	20	52	G	G	55049	100
Miseq_Illumina	6749	HIV-1 PR	1005152	558531	20	53	F	L	53599	99.6
Miseq_Illumina	6749	HIV-1 PR	1005152	558531	20	54	I	V	53143	100
Miseq_Illumina	6749	HIV-1 PR	1005152	558531	20	55	K	K	55521	100
Miseq_Illumina	6749	HIV-1 PR	1005152	558531	20	56	V	V	54406	100
Miseq_Illumina	6749	HIV-1 PR	1005152	558531	20	57	R	K	53125	99.5
Miseq_Illumina	6749	HIV-1 PR	1005152	558531	20	58	Q	Q	51456	100
Miseq_Illumina	6749	HIV-1 PR	1005152	558531	20	59	Y	Y	52269	100
Miseq_Illumina	6749	HIV-1 PR	1005152	558531	20	60	D	D	52896	100
Miseq_Illumina	6749	HIV-1 PR	1005152	558531	20	61	Q	Q	52241	100
Miseq_Illumina	6749	HIV-1 PR	1005152	558531	20	62	I	V	46966	100
Miseq_Illumina	6749	HIV-1 PR	1005152	558531	20	63	L	T	46803	100
Miseq_Illumina	6749	HIV-1 PR	1005152	558531	20	64	I	I	48115	100
Miseq_Illumina	6749	HIV-1 PR	1005152	558531	20	65	E	E	48145	100
Miseq_Illumina	6749	HIV-1 PR	1005152	558531	20	66	I	I	47921	100
Miseq_Illumina	6749	HIV-1 PR	1005152	558531	20	67	C	C	45888	100
Miseq_Illumina	6749	HIV-1 PR	1005152	558531	20	68	G	G	44009	100
Miseq_Illumina	6749	HIV-1 PR	1005152	558531	20	69	H	H	42465	100
Miseq_Illumina	6749	HIV-1 PR	1005152	558531	20	70	K	K	43305	100
Miseq_Illumina	6749	HIV-1 PR	1005152	558531	20	71	A	A	42685	100
Miseq_Illumina	6749	HIV-1 PR	1005152	558531	20	72	I	I	42094	100
Miseq_Illumina	6749	HIV-1 PR	1005152	558531	20	73	G	G	41182	100
Miseq_Illumina	6749	HIV-1 PR	1005152	558531	20	74	T	A	42324	100
Miseq_Illumina	6749	HIV-1 PR	1005152	558531	20	75	V	V	42345	100
Miseq_Illumina	6749	HIV-1 PR	1005152	558531	20	76	L	L	42191	100
Miseq_Illumina	6749	HIV-1 PR	1005152	558531	20	77	V	V	43124	100
Miseq_Illumina	6749	HIV-1 PR	1005152	558531	20	78	G	G	42618	100
Miseq_Illumina	6749	HIV-1 PR	1005152	558531	20	79	P	P	42616	100
Miseq_Illumina	6749	HIV-1 PR	1005152	558531	20	80	T	T	42595	100
Miseq_Illumina	6749	HIV-1 PR	1005152	558531	20	81	P	P	42596	100
Miseq_Illumina	6749	HIV-1 PR	1005152	558531	20	82	V	F	41907	100
Miseq_Illumina	6749	HIV-1 PR	1005152	558531	20	83	N	N	41656	100
Miseq_Illumina	6749	HIV-1 PR	1005152	558531	20	84	I	I	41474	100
Miseq_Illumina	6749	HIV-1 PR	1005152	558531	20	85	I	I	42297	100
Miseq_Illumina	6749	HIV-1 PR	1005152	558531	20	86	G	G	43800	100
Miseq_Illumina	6749	HIV-1 PR	1005152	558531	20	87	R	R	43430	100
Miseq_Illumina	6749	HIV-1 PR	1005152	558531	20	88	N	N	43013	100
Miseq_Illumina	6749	HIV-1 PR	1005152	558531	20	89	L	M	42369	86.4
Miseq_Illumina	6749	HIV-1 PR	1005152	558531	20	90	L	M	41862	100
Miseq_Illumina	6749	HIV-1 PR	1005152	558531	20	91	T	T	43749	100
Miseq_Illumina	6749	HIV-1 PR	1005152	558531	20	92	Q	Q	44895	100
Miseq_Illumina	6749	HIV-1 PR	1005152	558531	20	93	I	I	45136	100
Miseq_Illumina	6749	HIV-1 PR	1005152	558531	20	94	G	G	45247	100
Miseq_Illumina	6749	HIV-1 PR	1005152	558531	20	95	C	C	47039	100
Miseq_Illumina	6749	HIV-1 PR	1005152	558531	20	96	T	T	46352	100
Miseq_Illumina	6749	HIV-1 PR	1005152	558531	20	97	L	L	47552	100
Miseq_Illumina	6749	HIV-1 PR	1005152	558531	20	98	N	N	47340	100
Miseq_Illumina	6749	HIV-1 PR	1005152	558531	20	99	F	F	47430	100
Miseq_Illumina	6749	HIV-1 RT	1005152	558531	20	1	P	P	46392	100
Miseq_Illumina	6749	HIV-1 RT	1005152	558531	20	2	I	I	47105	100
Miseq_Illumina	6749	HIV-1 RT	1005152	558531	20	3	S	S	46691	100
Miseq_Illumina	6749	HIV-1 RT	1005152	558531	20	4	P	P	48268	100
Miseq_Illumina	6749	HIV-1 RT	1005152	558531	20	5	I	I	49885	100
Miseq_Illumina	6749	HIV-1 RT	1005152	558531	20	6	E	E	50738	97.2
Miseq_Illumina	6749	HIV-1 RT	1005152	558531	20	7	T	T	50591	100
Miseq_Illumina	6749	HIV-1 RT	1005152	558531	20	8	V	V	51165	100
Miseq_Illumina	6749	HIV-1 RT	1005152	558531	20	9	P	P	48741	98.7
Miseq_Illumina	6749	HIV-1 RT	1005152	558531	20	10	V	V	51493	100
Miseq_Illumina	6749	HIV-1 RT	1005152	558531	20	11	K	K	51726	91
Miseq_Illumina	6749	HIV-1 RT	1005152	558531	20	12	L	L	53985	100
Miseq_Illumina	6749	HIV-1 RT	1005152	558531	20	13	K	K	53798	100
Miseq_Illumina	6749	HIV-1 RT	1005152	558531	20	14	P	P	55405	100
Miseq_Illumina	6749	HIV-1 RT	1005152	558531	20	15	G	G	55642	100
Miseq_Illumina	6749	HIV-1 RT	1005152	558531	20	16	M	M	55335	100
Miseq_Illumina	6749	HIV-1 RT	1005152	558531	20	17	D	D	57379	100
Miseq_Illumina	6749	HIV-1 RT	1005152	558531	20	18	G	G	56901	100
Miseq_Illumina	6749	HIV-1 RT	1005152	558531	20	19	P	P	56844	100
Miseq_Illumina	6749	HIV-1 RT	1005152	558531	20	20	K	R	57900	100
Miseq_Illumina	6749	HIV-1 RT	1005152	558531	20	21	V	V	60316	100
Miseq_Illumina	6749	HIV-1 RT	1005152	558531	20	22	K	K	60229	100
Miseq_Illumina	6749	HIV-1 RT	1005152	558531	20	23	Q	Q	60426	100
Miseq_Illumina	6749	HIV-1 RT	1005152	558531	20	24	W	W	60281	100
Miseq_Illumina	6749	HIV-1 RT	1005152	558531	20	25	P	P	60311	100
Miseq_Illumina	6749	HIV-1 RT	1005152	558531	20	26	L	L	60717	100
Miseq_Illumina	6749	HIV-1 RT	1005152	558531	20	27	T	T	60705	100
Miseq_Illumina	6749	HIV-1 RT	1005152	558531	20	28	E	E	61782	100
Miseq_Illumina	6749	HIV-1 RT	1005152	558531	20	29	E	E	62085	99.2
Miseq_Illumina	6749	HIV-1 RT	1005152	558531	20	30	K	K	61949	100
Miseq_Illumina	6749	HIV-1 RT	1005152	558531	20	31	I	I	61464	98.7
Miseq_Illumina	6749	HIV-1 RT	1005152	558531	20	32	K	K	60695	100
Miseq_Illumina	6749	HIV-1 RT	1005152	558531	20	33	A	A	59626	99.5
Miseq_Illumina	6749	HIV-1 RT	1005152	558531	20	34	L	L	59182	100
Miseq_Illumina	6749	HIV-1 RT	1005152	558531	20	35	V	T	57351	100
Miseq_Illumina	6749	HIV-1 RT	1005152	558531	20	36	E	E	57482	99.4
Miseq_Illumina	6749	HIV-1 RT	1005152	558531	20	37	I	I	56362	100
Miseq_Illumina	6749	HIV-1 RT	1005152	558531	20	38	C	C	55144	100
Miseq_Illumina	6749	HIV-1 RT	1005152	558531	20	39	T	M	56019	100
Miseq_Illumina	6749	HIV-1 RT	1005152	558531	20	40	E	E	56975	100
Miseq_Illumina	6749	HIV-1 RT	1005152	558531	20	41	M	L	56470	100
Miseq_Illumina	6749	HIV-1 RT	1005152	558531	20	42	E	E	57521	99.3
Miseq_Illumina	6749	HIV-1 RT	1005152	558531	20	43	K	K	57226	100
Miseq_Illumina	6749	HIV-1 RT	1005152	558531	20	44	E	E	56010	99.4
Miseq_Illumina	6749	HIV-1 RT	1005152	558531	20	45	G	G	55103	100
Miseq_Illumina	6749	HIV-1 RT	1005152	558531	20	46	K	K	54826	100
Miseq_Illumina	6749	HIV-1 RT	1005152	558531	20	47	I	I	53711	100
Miseq_Illumina	6749	HIV-1 RT	1005152	558531	20	48	S	S	52701	99.5
Miseq_Illumina	6749	HIV-1 RT	1005152	558531	20	49	K	K	53195	100
Miseq_Illumina	6749	HIV-1 RT	1005152	558531	20	50	I	I	52384	100
Miseq_Illumina	6749	HIV-1 RT	1005152	558531	20	51	G	G	50194	100
Miseq_Illumina	6749	HIV-1 RT	1005152	558531	20	52	P	P	48925	100
Miseq_Illumina	6749	HIV-1 RT	1005152	558531	20	53	E	E	48565	100
Miseq_Illumina	6749	HIV-1 RT	1005152	558531	20	54	N	N	47997	100
Miseq_Illumina	6749	HIV-1 RT	1005152	558531	20	55	P	P	46317	100
Miseq_Illumina	6749	HIV-1 RT	1005152	558531	20	56	Y	Y	43062	100
Miseq_Illumina	6749	HIV-1 RT	1005152	558531	20	57	N	N	41746	100
Miseq_Illumina	6749	HIV-1 RT	1005152	558531	20	58	T	T	40132	100
Miseq_Illumina	6749	HIV-1 RT	1005152	558531	20	59	P	P	38308	100
Miseq_Illumina	6749	HIV-1 RT	1005152	558531	20	60	V	V	38388	100
Miseq_Illumina	6749	HIV-1 RT	1005152	558531	20	61	F	F	38496	100
Miseq_Illumina	6749	HIV-1 RT	1005152	558531	20	62	A	A	38094	100
Miseq_Illumina	6749	HIV-1 RT	1005152	558531	20	63	I	I	37334	100
Miseq_Illumina	6749	HIV-1 RT	1005152	558531	20	64	K	K	36778	100
Miseq_Illumina	6749	HIV-1 RT	1005152	558531	20	65	K	K	30275	95
Miseq_Illumina	6749	HIV-1 RT	1005152	558531	20	66	K	K	27678	98.6
Miseq_Illumina	6749	HIV-1 RT	1005152	558531	20	67	D	N	26351	94.2
Miseq_Illumina	6749	HIV-1 RT	1005152	558531	20	68	S	S	24822	100
Miseq_Illumina	6749	HIV-1 RT	1005152	558531	20	69	T	D	24251	96.6
Miseq_Illumina	6749	HIV-1 RT	1005152	558531	20	70	K	R	24534	98
Miseq_Illumina	6749	HIV-1 RT	1005152	558531	20	71	W	W	24376	98.5
Miseq_Illumina	6749	HIV-1 RT	1005152	558531	20	72	R	R	24731	99.2
Miseq_Illumina	6749	HIV-1 RT	1005152	558531	20	73	K	K	24254	100
Miseq_Illumina	6749	HIV-1 RT	1005152	558531	20	74	L	V	22663	100
Miseq_Illumina	6749	HIV-1 RT	1005152	558531	20	75	V	T	22154	99.7
Miseq_Illumina	6749	HIV-1 RT	1005152	558531	20	76	D	D	23274	100
Miseq_Illumina	6749	HIV-1 RT	1005152	558531	20	77	F	F	23132	100
Miseq_Illumina	6749	HIV-1 RT	1005152	558531	20	78	R	R	22619	100
Miseq_Illumina	6749	HIV-1 RT	1005152	558531	20	79	E	E	22597	99.4
Miseq_Illumina	6749	HIV-1 RT	1005152	558531	20	80	L	L	22371	100
Miseq_Illumina	6749	HIV-1 RT	1005152	558531	20	81	N	N	22201	100
Miseq_Illumina	6749	HIV-1 RT	1005152	558531	20	82	K	K	22264	100
Miseq_Illumina	6749	HIV-1 RT	1005152	558531	20	83	R	R	21829	100
Miseq_Illumina	6749	HIV-1 RT	1005152	558531	20	84	T	T	21458	100
Miseq_Illumina	6749	HIV-1 RT	1005152	558531	20	85	Q	Q	21722	100
Miseq_Illumina	6749	HIV-1 RT	1005152	558531	20	86	D	D	21594	99.5
Miseq_Illumina	6749	HIV-1 RT	1005152	558531	20	87	F	F	21593	100
Miseq_Illumina	6749	HIV-1 RT	1005152	558531	20	88	W	W	21038	100
Miseq_Illumina	6749	HIV-1 RT	1005152	558531	20	89	E	E	21213	100
Miseq_Illumina	6749	HIV-1 RT	1005152	558531	20	90	V	V	22262	100
Miseq_Illumina	6749	HIV-1 RT	1005152	558531	20	91	Q	Q	22178	100
Miseq_Illumina	6749	HIV-1 RT	1005152	558531	20	92	L	L	22247	100
Miseq_Illumina	6749	HIV-1 RT	1005152	558531	20	93	G	G	22191	100
Miseq_Illumina	6749	HIV-1 RT	1005152	558531	20	94	I	I	22175	100
Miseq_Illumina	6749	HIV-1 RT	1005152	558531	20	95	P	P	22723	100
Miseq_Illumina	6749	HIV-1 RT	1005152	558531	20	96	H	H	22970	100
Miseq_Illumina	6749	HIV-1 RT	1005152	558531	20	97	P	P	22997	100
Miseq_Illumina	6749	HIV-1 RT	1005152	558531	20	98	A	A	22806	100
Miseq_Illumina	6749	HIV-1 RT	1005152	558531	20	99	G	G	22694	100
Miseq_Illumina	6749	HIV-1 RT	1005152	558531	20	100	L	L	22059	100
Miseq_Illumina	6749	HIV-1 RT	1005152	558531	20	101	K	Q	21921	99.6
Miseq_Illumina	6749	HIV-1 RT	1005152	558531	20	102	K	K	23306	98.6
Miseq_Illumina	6749	HIV-1 RT	1005152	558531	20	103	K	K	22919	100
Miseq_Illumina	6749	HIV-1 RT	1005152	558531	20	104	K	K	22553	100
Miseq_Illumina	6749	HIV-1 RT	1005152	558531	20	105	S	S	22312	100
Miseq_Illumina	6749	HIV-1 RT	1005152	558531	20	106	V	V	22333	100
Miseq_Illumina	6749	HIV-1 RT	1005152	558531	20	107	T	T	21716	100
Miseq_Illumina	6749	HIV-1 RT	1005152	558531	20	108	V	V	21737	100
Miseq_Illumina	6749	HIV-1 RT	1005152	558531	20	109	L	L	21811	100
Miseq_Illumina	6749	HIV-1 RT	1005152	558531	20	110	D	D	21656	100
Miseq_Illumina	6749	HIV-1 RT	1005152	558531	20	111	V	V	21702	100
Miseq_Illumina	6749	HIV-1 RT	1005152	558531	20	112	G	G	21356	100
Miseq_Illumina	6749	HIV-1 RT	1005152	558531	20	113	D	D	21438	100
Miseq_Illumina	6749	HIV-1 RT	1005152	558531	20	114	A	A	21589	100
Miseq_Illumina	6749	HIV-1 RT	1005152	558531	20	115	Y	Y	21498	100
Miseq_Illumina	6749	HIV-1 RT	1005152	558531	20	116	F	F	21516	100
Miseq_Illumina	6749	HIV-1 RT	1005152	558531	20	117	S	S	21623	100
Miseq_Illumina	6749	HIV-1 RT	1005152	558531	20	118	V	I	21662	99.6
Miseq_Illumina	6749	HIV-1 RT	1005152	558531	20	119	P	P	21523	100
Miseq_Illumina	6749	HIV-1 RT	1005152	558531	20	120	L	L	21383	100
Miseq_Illumina	6749	HIV-1 RT	1005152	558531	20	121	D	D	21314	100
Miseq_Illumina	6749	HIV-1 RT	1005152	558531	20	122	E	E	21587	100
Miseq_Illumina	6749	HIV-1 RT	1005152	558531	20	123	D	D	21632	100
Miseq_Illumina	6749	HIV-1 RT	1005152	558531	20	124	F	F	21608	100
Miseq_Illumina	6749	HIV-1 RT	1005152	558531	20	125	R	R	21429	100
Miseq_Illumina	6749	HIV-1 RT	1005152	558531	20	126	K	K	21299	100
Miseq_Illumina	6749	HIV-1 RT	1005152	558531	20	127	Y	Y	21107	100
Miseq_Illumina	6749	HIV-1 RT	1005152	558531	20	128	T	T	21610	100
Miseq_Illumina	6749	HIV-1 RT	1005152	558531	20	129	A	A	21624	100
Miseq_Illumina	6749	HIV-1 RT	1005152	558531	20	130	F	F	21957	100
Miseq_Illumina	6749	HIV-1 RT	1005152	558531	20	131	T	T	21588	100
Miseq_Illumina	6749	HIV-1 RT	1005152	558531	20	132	I	I	21334	100
Miseq_Illumina	6749	HIV-1 RT	1005152	558531	20	133	P	P	21230	100
Miseq_Illumina	6749	HIV-1 RT	1005152	558531	20	134	S	S	21258	100
Miseq_Illumina	6749	HIV-1 RT	1005152	558531	20	135	I	I	21586	100
Miseq_Illumina	6749	HIV-1 RT	1005152	558531	20	136	N	N	21508	100
Miseq_Illumina	6749	HIV-1 RT	1005152	558531	20	137	N	N	21604	100
Miseq_Illumina	6749	HIV-1 RT	1005152	558531	20	138	E	E	21840	100
Miseq_Illumina	6749	HIV-1 RT	1005152	558531	20	139	T	T	21078	100
Miseq_Illumina	6749	HIV-1 RT	1005152	558531	20	140	P	P	21479	100
Miseq_Illumina	6749	HIV-1 RT	1005152	558531	20	141	G	G	21461	100
Miseq_Illumina	6749	HIV-1 RT	1005152	558531	20	142	I	I	21496	100
Miseq_Illumina	6749	HIV-1 RT	1005152	558531	20	143	R	R	21157	100
Miseq_Illumina	6749	HIV-1 RT	1005152	558531	20	144	Y	Y	20785	100
Miseq_Illumina	6749	HIV-1 RT	1005152	558531	20	145	Q	Q	20855	100
Miseq_Illumina	6749	HIV-1 RT	1005152	558531	20	146	Y	Y	21162	100
Miseq_Illumina	6749	HIV-1 RT	1005152	558531	20	147	N	N	21369	100
Miseq_Illumina	6749	HIV-1 RT	1005152	558531	20	148	V	V	21790	100
Miseq_Illumina	6749	HIV-1 RT	1005152	558531	20	149	L	L	22073	100
Miseq_Illumina	6749	HIV-1 RT	1005152	558531	20	150	P	P	22139	100
Miseq_Illumina	6749	HIV-1 RT	1005152	558531	20	151	Q	Q	22419	100
Miseq_Illumina	6749	HIV-1 RT	1005152	558531	20	152	G	G	22640	100
Miseq_Illumina	6749	HIV-1 RT	1005152	558531	20	153	W	W	22551	100
Miseq_Illumina	6749	HIV-1 RT	1005152	558531	20	154	K	K	22952	100
Miseq_Illumina	6749	HIV-1 RT	1005152	558531	20	155	G	G	22956	100
Miseq_Illumina	6749	HIV-1 RT	1005152	558531	20	156	S	S	22608	100
Miseq_Illumina	6749	HIV-1 RT	1005152	558531	20	157	P	P	22531	100
Miseq_Illumina	6749	HIV-1 RT	1005152	558531	20	158	A	A	22671	100
Miseq_Illumina	6749	HIV-1 RT	1005152	558531	20	159	I	I	22692	100
Miseq_Illumina	6749	HIV-1 RT	1005152	558531	20	160	F	F	22616	100
Miseq_Illumina	6749	HIV-1 RT	1005152	558531	20	161	Q	Q	22816	100
Miseq_Illumina	6749	HIV-1 RT	1005152	558531	20	162	S	S	22701	86.5
Miseq_Illumina	6749	HIV-1 RT	1005152	558531	20	163	S	S	22376	100
Miseq_Illumina	6749	HIV-1 RT	1005152	558531	20	164	M	M	22629	100
Miseq_Illumina	6749	HIV-1 RT	1005152	558531	20	165	T	T	22436	100
Miseq_Illumina	6749	HIV-1 RT	1005152	558531	20	166	K	K	23330	100
Miseq_Illumina	6749	HIV-1 RT	1005152	558531	20	167	I	I	23401	100
Miseq_Illumina	6749	HIV-1 RT	1005152	558531	20	168	L	L	22408	100
Miseq_Illumina	6749	HIV-1 RT	1005152	558531	20	169	E	E	22577	100
Miseq_Illumina	6749	HIV-1 RT	1005152	558531	20	170	P	P	21706	100
Miseq_Illumina	6749	HIV-1 RT	1005152	558531	20	171	F	Y	20990	99.6
Miseq_Illumina	6749	HIV-1 RT	1005152	558531	20	172	R	R	21434	100
Miseq_Illumina	6749	HIV-1 RT	1005152	558531	20	173	K	T	21642	99.5
Miseq_Illumina	6749	HIV-1 RT	1005152	558531	20	174	Q	K	21998	100
Miseq_Illumina	6749	HIV-1 RT	1005152	558531	20	175	N	N	21878	100
Miseq_Illumina	6749	HIV-1 RT	1005152	558531	20	176	P	P	21752	100
Miseq_Illumina	6749	HIV-1 RT	1005152	558531	20	177	D	E	21355	100
Miseq_Illumina	6749	HIV-1 RT	1005152	558531	20	178	I	L	21333	99.6
Miseq_Illumina	6749	HIV-1 RT	1005152	558531	20	179	V	V	20965	100
Miseq_Illumina	6749	HIV-1 RT	1005152	558531	20	180	I	I	20399	100
Miseq_Illumina	6749	HIV-1 RT	1005152	558531	20	181	Y	C	19802	100
Miseq_Illumina	6749	HIV-1 RT	1005152	558531	20	182	Q	Q	20460	100
Miseq_Illumina	6749	HIV-1 RT	1005152	558531	20	183	Y	Y	20009	100
Miseq_Illumina	6749	HIV-1 RT	1005152	558531	20	184	M	M	19895	100
Miseq_Illumina	6749	HIV-1 RT	1005152	558531	20	185	D	D	20998	100
Miseq_Illumina	6749	HIV-1 RT	1005152	558531	20	186	D	D	21061	100
Miseq_Illumina	6749	HIV-1 RT	1005152	558531	20	187	L	L	20287	100
Miseq_Illumina	6749	HIV-1 RT	1005152	558531	20	188	Y	Y	20060	100
Miseq_Illumina	6749	HIV-1 RT	1005152	558531	20	189	V	V	22667	100
Miseq_Illumina	6749	HIV-1 RT	1005152	558531	20	190	G	A	22075	100
Miseq_Illumina	6749	HIV-1 RT	1005152	558531	20	191	S	S	22602	100
Miseq_Illumina	6749	HIV-1 RT	1005152	558531	20	192	D	D	22610	100
Miseq_Illumina	6749	HIV-1 RT	1005152	558531	20	193	L	L	23206	100
Miseq_Illumina	6749	HIV-1 RT	1005152	558531	20	194	E	E	23399	100
Miseq_Illumina	6749	HIV-1 RT	1005152	558531	20	195	I	I	23640	100
Miseq_Illumina	6749	HIV-1 RT	1005152	558531	20	196	G	G	23729	100
Miseq_Illumina	6749	HIV-1 RT	1005152	558531	20	197	Q	Q	23340	100
Miseq_Illumina	6749	HIV-1 RT	1005152	558531	20	198	H	H	23696	100
Miseq_Illumina	6749	HIV-1 RT	1005152	558531	20	199	R	R	23689	100
Miseq_Illumina	6749	HIV-1 RT	1005152	558531	20	200	T	T	23001	100
Miseq_Illumina	6749	HIV-1 RT	1005152	558531	20	201	K	K	23555	100
Miseq_Illumina	6749	HIV-1 RT	1005152	558531	20	202	I	I	23445	100
Miseq_Illumina	6749	HIV-1 RT	1005152	558531	20	203	E	K	23304	99.6
Miseq_Illumina	6749	HIV-1 RT	1005152	558531	20	204	E	E	23068	100
Miseq_Illumina	6749	HIV-1 RT	1005152	558531	20	205	L	L	23507	100
Miseq_Illumina	6749	HIV-1 RT	1005152	558531	20	206	R	R	23522	100
Miseq_Illumina	6749	HIV-1 RT	1005152	558531	20	207	Q	E	23138	100
Miseq_Illumina	6749	HIV-1 RT	1005152	558531	20	208	H	Y	22992	100
Miseq_Illumina	6749	HIV-1 RT	1005152	558531	20	209	L	L	23101	100
Miseq_Illumina	6749	HIV-1 RT	1005152	558531	20	210	L	L	22916	100
Miseq_Illumina	6749	HIV-1 RT	1005152	558531	20	211	R	A	22556	100
Miseq_Illumina	6749	HIV-1 RT	1005152	558531	20	212	W	W	23400	100
Miseq_Illumina	6749	HIV-1 RT	1005152	558531	20	213	G	G	24283	100
Miseq_Illumina	6749	HIV-1 RT	1005152	558531	20	214	L	L	23793	100
Miseq_Illumina	6749	HIV-1 RT	1005152	558531	20	215	T	F	23668	99.7
Miseq_Illumina	6749	HIV-1 RT	1005152	558531	20	216	T	T	23243	100
Miseq_Illumina	6749	HIV-1 RT	1005152	558531	20	217	P	P	23253	100
Miseq_Illumina	6749	HIV-1 RT	1005152	558531	20	218	D	D	23341	100
Miseq_Illumina	6749	HIV-1 RT	1005152	558531	20	219	K	Q	23144	100
Miseq_Illumina	6749	HIV-1 RT	1005152	558531	20	220	K	K	23958	100
Miseq_Illumina	6749	HIV-1 RT	1005152	558531	20	221	H	H	23711	100
Miseq_Illumina	6749	HIV-1 RT	1005152	558531	20	222	Q	Q	23338	100
Miseq_Illumina	6749	HIV-1 RT	1005152	558531	20	223	K	Q	23118	100
Miseq_Illumina	6749	HIV-1 RT	1005152	558531	20	224	E	E	23507	100
Miseq_Illumina	6749	HIV-1 RT	1005152	558531	20	225	P	P	23412	100
Miseq_Illumina	6749	HIV-1 RT	1005152	558531	20	226	P	P	23410	100
Miseq_Illumina	6749	HIV-1 RT	1005152	558531	20	227	F	F	23578	98.7
Miseq_Illumina	6749	HIV-1 RT	1005152	558531	20	228	L	H	23240	99.7
Miseq_Illumina	6749	HIV-1 RT	1005152	558531	20	229	W	W	23083	100
Miseq_Illumina	6749	HIV-1 RT	1005152	558531	20	230	M	M	23366	100
Miseq_Illumina	6749	HIV-1 RT	1005152	558531	20	231	G	G	22849	99.2
Miseq_Illumina	6749	HIV-1 RT	1005152	558531	20	232	Y	Y	23457	98.8
Miseq_Illumina	6749	HIV-1 RT	1005152	558531	20	233	E	E	23421	99.2
Miseq_Illumina	6749	HIV-1 RT	1005152	558531	20	234	L	L	23505	99
Miseq_Illumina	6749	HIV-1 RT	1005152	558531	20	235	H	H	23424	100
Miseq_Illumina	6749	HIV-1 RT	1005152	558531	20	236	P	P	22854	100
Miseq_Illumina	6749	HIV-1 RT	1005152	558531	20	237	D	D	22361	99.9
Miseq_Illumina	6749	HIV-1 RT	1005152	558531	20	238	K	K	22211	100
Miseq_Illumina	6749	HIV-1 RT	1005152	558531	20	239	W	W	22143	100
Miseq_Illumina	6749	HIV-1 RT	1005152	558531	20	240	T	T	21658	100
Miseq_Illumina	6749	HIV-1 RT	1005152	558531	20	241	V	V	21907	100
Miseq_Illumina	6749	HIV-1 RT	1005152	558531	20	242	Q	Q	21742	100
Miseq_Illumina	6749	HIV-1 RT	1005152	558531	20	243	P	P	21380	100
Miseq_Illumina	6749	HIV-1 RT	1005152	558531	20	244	I	I	21275	100
Miseq_Illumina	6749	HIV-1 RT	1005152	558531	20	245	V	Q	20981	100
Miseq_Illumina	6749	HIV-1 RT	1005152	558531	20	246	L	L	21170	100
Miseq_Illumina	6749	HIV-1 RT	1005152	558531	20	247	P	P	21336	100
Miseq_Illumina	6749	HIV-1 RT	1005152	558531	20	248	E	D	21438	99.6
Miseq_Illumina	6749	HIV-1 RT	1005152	558531	20	249	K	K	21715	100
Miseq_Illumina	6749	HIV-1 RT	1005152	558531	20	250	D	E	21597	100
Miseq_Illumina	6749	HIV-1 RT	1005152	558531	20	251	S	S	21493	100
Miseq_Illumina	6749	HIV-1 RT	1005152	558531	20	252	W	W	21162	100
Miseq_Illumina	6749	HIV-1 RT	1005152	558531	20	253	T	T	20754	100
Miseq_Illumina	6749	HIV-1 RT	1005152	558531	20	254	V	V	21116	100
Miseq_Illumina	6749	HIV-1 RT	1005152	558531	20	255	N	N	21140	100
Miseq_Illumina	6749	HIV-1 RT	1005152	558531	20	256	D	D	20258	100
Miseq_Illumina	6749	HIV-1 RT	1005152	558531	20	257	I	I	20405	100
Miseq_Illumina	6749	HIV-1 RT	1005152	558531	20	258	Q	Q	20773	100
Miseq_Illumina	6749	HIV-1 RT	1005152	558531	20	259	K	K	20750	100
Miseq_Illumina	6749	HIV-1 RT	1005152	558531	20	260	L	L	20967	100
Miseq_Illumina	6749	HIV-1 RT	1005152	558531	20	261	V	V	20807	100
Miseq_Illumina	6749	HIV-1 RT	1005152	558531	20	262	G	G	21318	100
Miseq_Illumina	6749	HIV-1 RT	1005152	558531	20	263	K	K	21394	100
Miseq_Illumina	6749	HIV-1 RT	1005152	558531	20	264	L	L	21653	100
Miseq_Illumina	6749	HIV-1 RT	1005152	558531	20	265	N	N	21748	100
Miseq_Illumina	6749	HIV-1 RT	1005152	558531	20	266	W	W	21328	100
Miseq_Illumina	6749	HIV-1 RT	1005152	558531	20	267	A	A	21210	100
Miseq_Illumina	6749	HIV-1 RT	1005152	558531	20	268	S	S	21060	100
Miseq_Illumina	6749	HIV-1 RT	1005152	558531	20	269	Q	Q	21708	100
Miseq_Illumina	6749	HIV-1 RT	1005152	558531	20	270	I	I	21756	100
Miseq_Illumina	6749	HIV-1 RT	1005152	558531	20	271	Y	Y	21625	100
Miseq_Illumina	6749	HIV-1 RT	1005152	558531	20	272	P	P	21792	100
Miseq_Illumina	6749	HIV-1 RT	1005152	558531	20	273	G	G	21968	100
Miseq_Illumina	6749	HIV-1 RT	1005152	558531	20	274	I	I	22202	100
Miseq_Illumina	6749	HIV-1 RT	1005152	558531	20	275	K	K	22163	100
Miseq_Illumina	6749	HIV-1 RT	1005152	558531	20	276	V	V	22049	100
Miseq_Illumina	6749	HIV-1 RT	1005152	558531	20	277	R	K	22313	99.4
Miseq_Illumina	6749	HIV-1 RT	1005152	558531	20	278	Q	Q	21762	100
Miseq_Illumina	6749	HIV-1 RT	1005152	558531	20	279	L	L	21122	100
Miseq_Illumina	6749	HIV-1 RT	1005152	558531	20	280	C	C	21285	100
Miseq_Illumina	6749	HIV-1 RT	1005152	558531	20	281	K	K	21935	100
Miseq_Illumina	6749	HIV-1 RT	1005152	558531	20	282	L	L	22021	100
Miseq_Illumina	6749	HIV-1 RT	1005152	558531	20	283	L	I	21925	100
Miseq_Illumina	6749	HIV-1 RT	1005152	558531	20	284	R	R	22668	100
Miseq_Illumina	6749	HIV-1 RT	1005152	558531	20	285	G	G	23123	100
Miseq_Illumina	6749	HIV-1 RT	1005152	558531	20	286	T	A	23414	100
Miseq_Illumina	6749	HIV-1 RT	1005152	558531	20	287	K	K	23602	100
Miseq_Illumina	6749	HIV-1 RT	1005152	558531	20	288	A	A	23377	100
Miseq_Illumina	6749	HIV-1 RT	1005152	558531	20	289	L	L	23274	100
Miseq_Illumina	6749	HIV-1 RT	1005152	558531	20	290	T	T	22960	100
Miseq_Illumina	6749	HIV-1 RT	1005152	558531	20	291	E	D	22956	99.5
Miseq_Illumina	6749	HIV-1 RT	1005152	558531	20	292	V	I	22914	99.5
Miseq_Illumina	6749	HIV-1 RT	1005152	558531	20	293	I	V	22901	100
Miseq_Illumina	6749	HIV-1 RT	1005152	558531	20	294	P	P	23196	100
Miseq_Illumina	6749	HIV-1 RT	1005152	558531	20	295	L	L	23723	100
Miseq_Illumina	6749	HIV-1 RT	1005152	558531	20	296	T	T	23539	100
Miseq_Illumina	6749	HIV-1 RT	1005152	558531	20	297	E	Q	23421	99.1
Miseq_Illumina	6749	HIV-1 RT	1005152	558531	20	298	E	E	24629	100
Miseq_Illumina	6749	HIV-1 RT	1005152	558531	20	299	A	A	24760	100
Miseq_Illumina	6749	HIV-1 RT	1005152	558531	20	300	E	E	24834	100
Miseq_Illumina	6749	HIV-1 RT	1005152	558531	20	301	L	L	25889	100
Miseq_Illumina	6749	HIV-1 RT	1005152	558531	20	302	E	E	26109	100
Miseq_Illumina	6749	HIV-1 RT	1005152	558531	20	303	L	L	26009	100
Miseq_Illumina	6749	HIV-1 RT	1005152	558531	20	304	A	A	25667	100
Miseq_Illumina	6749	HIV-1 RT	1005152	558531	20	305	E	E	25658	100
Miseq_Illumina	6749	HIV-1 RT	1005152	558531	20	306	N	N	25537	100
Miseq_Illumina	6749	HIV-1 RT	1005152	558531	20	307	R	R	25417	100
Miseq_Illumina	6749	HIV-1 RT	1005152	558531	20	308	E	E	25933	99.2
Miseq_Illumina	6749	HIV-1 RT	1005152	558531	20	309	I	I	25814	100
Miseq_Illumina	6749	HIV-1 RT	1005152	558531	20	310	L	L	25899	100
Miseq_Illumina	6749	HIV-1 RT	1005152	558531	20	311	K	K	26119	100
Miseq_Illumina	6749	HIV-1 RT	1005152	558531	20	312	E	E	25907	100
Miseq_Illumina	6749	HIV-1 RT	1005152	558531	20	313	P	P	25814	100
Miseq_Illumina	6749	HIV-1 RT	1005152	558531	20	314	V	V	25803	100
Miseq_Illumina	6749	HIV-1 RT	1005152	558531	20	315	H	H	25753	100
Miseq_Illumina	6749	HIV-1 RT	1005152	558531	20	316	G	G	26601	100
Miseq_Illumina	6749	HIV-1 RT	1005152	558531	20	317	V	V	27452	99.7
Miseq_Illumina	6749	HIV-1 RT	1005152	558531	20	318	Y	Y	27358	100
Miseq_Illumina	6749	HIV-1 RT	1005152	558531	20	319	Y	Y	28030	100
Miseq_Illumina	6749	HIV-1 RT	1005152	558531	20	320	D	D	28164	100
Miseq_Illumina	6749	HIV-1 RT	1005152	558531	20	321	P	P	28051	100
Miseq_Illumina	6749	HIV-1 RT	1005152	558531	20	322	S	S	28522	100
Miseq_Illumina	6749	HIV-1 RT	1005152	558531	20	323	K	K	29537	100
Miseq_Illumina	6749	HIV-1 RT	1005152	558531	20	324	D	E	29280	100
Miseq_Illumina	6749	HIV-1 RT	1005152	558531	20	325	L	L	29319	100
Miseq_Illumina	6749	HIV-1 RT	1005152	558531	20	326	I	I	29197	100
Miseq_Illumina	6749	HIV-1 RT	1005152	558531	20	327	A	A	28685	100
Miseq_Illumina	6749	HIV-1 RT	1005152	558531	20	328	E	E	29198	100
Miseq_Illumina	6749	HIV-1 RT	1005152	558531	20	329	I	I	28863	100
Miseq_Illumina	6749	HIV-1 RT	1005152	558531	20	330	Q	Q	29181	100
Miseq_Illumina	6749	HIV-1 RT	1005152	558531	20	331	K	K	29639	100
Miseq_Illumina	6749	HIV-1 RT	1005152	558531	20	332	Q	Q	28942	100
Miseq_Illumina	6749	HIV-1 RT	1005152	558531	20	333	G	D	28069	99.7
Miseq_Illumina	6749	HIV-1 RT	1005152	558531	20	334	Q	H	29347	100
Miseq_Illumina	6749	HIV-1 RT	1005152	558531	20	335	G	G	29236	100
Miseq_Illumina	6749	HIV-1 RT	1005152	558531	20	336	Q	Q	28827	100
Miseq_Illumina	6749	HIV-1 RT	1005152	558531	20	337	W	W	28292	100
Miseq_Illumina	6749	HIV-1 RT	1005152	558531	20	338	T	T	27519	100
Miseq_Illumina	6749	HIV-1 RT	1005152	558531	20	339	Y	Y	27474	100
Miseq_Illumina	6749	HIV-1 RT	1005152	558531	20	340	Q	Q	28239	100
Miseq_Illumina	6749	HIV-1 RT	1005152	558531	20	341	I	I	28311	100
Miseq_Illumina	6749	HIV-1 RT	1005152	558531	20	342	Y	Y	27904	100
Miseq_Illumina	6749	HIV-1 RT	1005152	558531	20	343	Q	Q	27729	100
Miseq_Illumina	6749	HIV-1 RT	1005152	558531	20	344	E	E	28128	100
Miseq_Illumina	6749	HIV-1 RT	1005152	558531	20	345	P	P	28428	100
Miseq_Illumina	6749	HIV-1 RT	1005152	558531	20	346	F	F	28875	100
Miseq_Illumina	6749	HIV-1 RT	1005152	558531	20	347	K	K	28825	100
Miseq_Illumina	6749	HIV-1 RT	1005152	558531	20	348	N	N	28590	100
Miseq_Illumina	6749	HIV-1 RT	1005152	558531	20	349	L	L	28274	100
Miseq_Illumina	6749	HIV-1 RT	1005152	558531	20	350	K	K	28013	100
Miseq_Illumina	6749	HIV-1 RT	1005152	558531	20	351	T	T	27049	100
Miseq_Illumina	6749	HIV-1 RT	1005152	558531	20	352	G	G	26620	100
Miseq_Illumina	6749	HIV-1 RT	1005152	558531	20	353	K	K	26322	100
Miseq_Illumina	6749	HIV-1 RT	1005152	558531	20	354	Y	Y	25954	100
Miseq_Illumina	6749	HIV-1 RT	1005152	558531	20	355	A	A	25089	100
Miseq_Illumina	6749	HIV-1 RT	1005152	558531	20	356	R	K	25069	100
Miseq_Illumina	6749	HIV-1 RT	1005152	558531	20	357	M	M	24771	100
Miseq_Illumina	6749	HIV-1 RT	1005152	558531	20	358	R	R	24117	100
Miseq_Illumina	6749	HIV-1 RT	1005152	558531	20	359	G	S	23908	99.5
Miseq_Illumina	6749	HIV-1 RT	1005152	558531	20	360	A	A	23098	100
Miseq_Illumina	6749	HIV-1 RT	1005152	558531	20	361	H	H	22006	100
Miseq_Illumina	6749	HIV-1 RT	1005152	558531	20	362	T	T	21216	100
Miseq_Illumina	6749	HIV-1 RT	1005152	558531	20	363	N	N	20543	100
Miseq_Illumina	6749	HIV-1 RT	1005152	558531	20	364	D	D	19738	100
Miseq_Illumina	6749	HIV-1 RT	1005152	558531	20	365	V	I	19051	100
Miseq_Illumina	6749	HIV-1 RT	1005152	558531	20	366	K	K	18263	100
Miseq_Illumina	6749	HIV-1 RT	1005152	558531	20	367	Q	Q	17238	100
Miseq_Illumina	6749	HIV-1 RT	1005152	558531	20	368	L	L	16749	100
Miseq_Illumina	6749	HIV-1 RT	1005152	558531	20	369	T	T	15353	100
Miseq_Illumina	6749	HIV-1 RT	1005152	558531	20	370	E	E	14828	100
Miseq_Illumina	6749	HIV-1 RT	1005152	558531	20	371	A	A	14008	100
Miseq_Illumina	6749	HIV-1 RT	1005152	558531	20	372	V	V	13419	100
Miseq_Illumina	6749	HIV-1 RT	1005152	558531	20	373	Q	Q	12945	100
Miseq_Illumina	6749	HIV-1 RT	1005152	558531	20	374	K	K	12792	100
Miseq_Illumina	6749	HIV-1 RT	1005152	558531	20	375	I	I	11655	100
Miseq_Illumina	6749	HIV-1 RT	1005152	558531	20	376	T	C	11200	100
Miseq_Illumina	6749	HIV-1 RT	1005152	558531	20	377	T	T	10207	98.8
Miseq_Illumina	6749	HIV-1 RT	1005152	558531	20	378	E	E	10377	100
Miseq_Illumina	6749	HIV-1 IN	1005152	558531	20	1	F	F	17140	100
Miseq_Illumina	6749	HIV-1 IN	1005152	558531	20	2	L	L	17400	100
Miseq_Illumina	6749	HIV-1 IN	1005152	558531	20	3	D	E	17837	100
Miseq_Illumina	6749	HIV-1 IN	1005152	558531	20	4	G	G	18734	100
Miseq_Illumina	6749	HIV-1 IN	1005152	558531	20	5	I	I	19439	100
Miseq_Illumina	6749	HIV-1 IN	1005152	558531	20	6	D	D	20090	100
Miseq_Illumina	6749	HIV-1 IN	1005152	558531	20	7	K	R	20318	100
Miseq_Illumina	6749	HIV-1 IN	1005152	558531	20	8	A	A	21404	100
Miseq_Illumina	6749	HIV-1 IN	1005152	558531	20	9	Q	Q	21906	100
Miseq_Illumina	6749	HIV-1 IN	1005152	558531	20	10	D	E	22330	100
Miseq_Illumina	6749	HIV-1 IN	1005152	558531	20	11	E	E	22315	100
Miseq_Illumina	6749	HIV-1 IN	1005152	558531	20	12	H	H	22436	100
Miseq_Illumina	6749	HIV-1 IN	1005152	558531	20	13	E	E	22869	100
Miseq_Illumina	6749	HIV-1 IN	1005152	558531	20	14	K	K	22875	100
Miseq_Illumina	6749	HIV-1 IN	1005152	558531	20	15	Y	Y	22600	100
Miseq_Illumina	6749	HIV-1 IN	1005152	558531	20	16	H	H	22121	100
Miseq_Illumina	6749	HIV-1 IN	1005152	558531	20	17	S	N	22824	100
Miseq_Illumina	6749	HIV-1 IN	1005152	558531	20	18	N	N	23021	100
Miseq_Illumina	6749	HIV-1 IN	1005152	558531	20	19	W	W	22823	100
Miseq_Illumina	6749	HIV-1 IN	1005152	558531	20	20	R	R	22745	100
Miseq_Illumina	6749	HIV-1 IN	1005152	558531	20	21	A	A	22972	100
Miseq_Illumina	6749	HIV-1 IN	1005152	558531	20	22	M	M	22627	100
Miseq_Illumina	6749	HIV-1 IN	1005152	558531	20	23	A	A	22590	100
Miseq_Illumina	6749	HIV-1 IN	1005152	558531	20	24	S	S	22183	98.2
Miseq_Illumina	6749	HIV-1 IN	1005152	558531	20	25	D	D	22259	100
Miseq_Illumina	6749	HIV-1 IN	1005152	558531	20	26	F	F	22345	100
Miseq_Illumina	6749	HIV-1 IN	1005152	558531	20	27	N	N	20745	100
Miseq_Illumina	6749	HIV-1 IN	1005152	558531	20	28	L	L	20893	100
Miseq_Illumina	6749	HIV-1 IN	1005152	558531	20	29	P	P	20527	100
Miseq_Illumina	6749	HIV-1 IN	1005152	558531	20	30	P	P	20571	100
Miseq_Illumina	6749	HIV-1 IN	1005152	558531	20	31	V	V	20680	100
Miseq_Illumina	6749	HIV-1 IN	1005152	558531	20	32	V	V	20597	100
Miseq_Illumina	6749	HIV-1 IN	1005152	558531	20	33	A	A	19871	100
Miseq_Illumina	6749	HIV-1 IN	1005152	558531	20	34	K	K	19767	100
Miseq_Illumina	6749	HIV-1 IN	1005152	558531	20	35	E	E	19703	100
Miseq_Illumina	6749	HIV-1 IN	1005152	558531	20	36	I	I	19586	100
Miseq_Illumina	6749	HIV-1 IN	1005152	558531	20	37	V	V	19406	100
Miseq_Illumina	6749	HIV-1 IN	1005152	558531	20	38	A	A	19511	100
Miseq_Illumina	6749	HIV-1 IN	1005152	558531	20	39	S	S	19275	100
Miseq_Illumina	6749	HIV-1 IN	1005152	558531	20	40	C	C	19027	100
Miseq_Illumina	6749	HIV-1 IN	1005152	558531	20	41	D	D	18896	100
Miseq_Illumina	6749	HIV-1 IN	1005152	558531	20	42	K	K	18817	100
Miseq_Illumina	6749	HIV-1 IN	1005152	558531	20	43	C	C	18485	100
Miseq_Illumina	6749	HIV-1 IN	1005152	558531	20	44	Q	Q	19066	100
Miseq_Illumina	6749	HIV-1 IN	1005152	558531	20	45	L	L	19305	100
Miseq_Illumina	6749	HIV-1 IN	1005152	558531	20	46	K	K	19567	100
Miseq_Illumina	6749	HIV-1 IN	1005152	558531	20	47	G	G	19892	100
Miseq_Illumina	6749	HIV-1 IN	1005152	558531	20	48	E	E	19858	100
Miseq_Illumina	6749	HIV-1 IN	1005152	558531	20	49	A	A	19825	100
Miseq_Illumina	6749	HIV-1 IN	1005152	558531	20	50	M	M	19353	100
Miseq_Illumina	6749	HIV-1 IN	1005152	558531	20	51	H	H	19098	100
Miseq_Illumina	6749	HIV-1 IN	1005152	558531	20	52	G	G	18705	100
Miseq_Illumina	6749	HIV-1 IN	1005152	558531	20	53	Q	Q	18279	100
Miseq_Illumina	6749	HIV-1 IN	1005152	558531	20	54	V	V	18582	100
Miseq_Illumina	6749	HIV-1 IN	1005152	558531	20	55	D	D	18526	100
Miseq_Illumina	6749	HIV-1 IN	1005152	558531	20	56	C	C	18710	100
Miseq_Illumina	6749	HIV-1 IN	1005152	558531	20	57	S	S	18255	100
Miseq_Illumina	6749	HIV-1 IN	1005152	558531	20	58	P	P	18820	100
Miseq_Illumina	6749	HIV-1 IN	1005152	558531	20	59	G	G	19048	100
Miseq_Illumina	6749	HIV-1 IN	1005152	558531	20	60	I	I	19011	100
Miseq_Illumina	6749	HIV-1 IN	1005152	558531	20	61	W	W	18453	100
Miseq_Illumina	6749	HIV-1 IN	1005152	558531	20	62	Q	Q	18154	100
Miseq_Illumina	6749	HIV-1 IN	1005152	558531	20	63	L	L	18774	100
Miseq_Illumina	6749	HIV-1 IN	1005152	558531	20	64	D	D	18807	100
Miseq_Illumina	6749	HIV-1 IN	1005152	558531	20	65	C	C	18650	100
Miseq_Illumina	6749	HIV-1 IN	1005152	558531	20	66	T	T	16841	100
Miseq_Illumina	6749	HIV-1 IN	1005152	558531	20	67	H	H	16997	100
Miseq_Illumina	6749	HIV-1 IN	1005152	558531	20	68	L	L	17209	100
Miseq_Illumina	6749	HIV-1 IN	1005152	558531	20	69	E	E	17580	100
Miseq_Illumina	6749	HIV-1 IN	1005152	558531	20	70	G	G	17841	100
Miseq_Illumina	6749	HIV-1 IN	1005152	558531	20	71	K	K	17800	100
Miseq_Illumina	6749	HIV-1 IN	1005152	558531	20	72	V	V	17999	100
Miseq_Illumina	6749	HIV-1 IN	1005152	558531	20	73	I	I	17848	100
Miseq_Illumina	6749	HIV-1 IN	1005152	558531	20	74	L	L	17531	100
Miseq_Illumina	6749	HIV-1 IN	1005152	558531	20	75	V	V	17470	100
Miseq_Illumina	6749	HIV-1 IN	1005152	558531	20	76	A	A	17281	100
Miseq_Illumina	6749	HIV-1 IN	1005152	558531	20	77	V	V	17410	100
Miseq_Illumina	6749	HIV-1 IN	1005152	558531	20	78	H	H	17481	99.4
Miseq_Illumina	6749	HIV-1 IN	1005152	558531	20	79	V	V	17637	99.4
Miseq_Illumina	6749	HIV-1 IN	1005152	558531	20	80	A	A	17481	100
Miseq_Illumina	6749	HIV-1 IN	1005152	558531	20	81	S	S	17387	99.3
Miseq_Illumina	6749	HIV-1 IN	1005152	558531	20	82	G	G	17098	100
Miseq_Illumina	6749	HIV-1 IN	1005152	558531	20	83	Y	Y	17183	100
Miseq_Illumina	6749	HIV-1 IN	1005152	558531	20	84	I	I	17449	100
Miseq_Illumina	6749	HIV-1 IN	1005152	558531	20	85	E	E	17661	100
Miseq_Illumina	6749	HIV-1 IN	1005152	558531	20	86	A	A	17829	100
Miseq_Illumina	6749	HIV-1 IN	1005152	558531	20	87	E	E	17905	100
Miseq_Illumina	6749	HIV-1 IN	1005152	558531	20	88	V	V	18217	100
Miseq_Illumina	6749	HIV-1 IN	1005152	558531	20	89	I	I	17966	100
Miseq_Illumina	6749	HIV-1 IN	1005152	558531	20	90	P	P	18003	100
Miseq_Illumina	6749	HIV-1 IN	1005152	558531	20	91	A	A	18296	100
Miseq_Illumina	6749	HIV-1 IN	1005152	558531	20	92	E	E	18447	100
Miseq_Illumina	6749	HIV-1 IN	1005152	558531	20	93	T	T	18106	100
Miseq_Illumina	6749	HIV-1 IN	1005152	558531	20	94	G	G	17987	100
Miseq_Illumina	6749	HIV-1 IN	1005152	558531	20	95	Q	Q	17671	100
Miseq_Illumina	6749	HIV-1 IN	1005152	558531	20	96	E	E	17818	100
Miseq_Illumina	6749	HIV-1 IN	1005152	558531	20	97	T	T	17293	100
Miseq_Illumina	6749	HIV-1 IN	1005152	558531	20	98	A	A	16592	100
Miseq_Illumina	6749	HIV-1 IN	1005152	558531	20	99	Y	Y	15843	100
Miseq_Illumina	6749	HIV-1 IN	1005152	558531	20	100	F	Y	15900	99.7
Miseq_Illumina	6749	HIV-1 IN	1005152	558531	20	101	L	I	15747	100
Miseq_Illumina	6749	HIV-1 IN	1005152	558531	20	102	L	L	16436	100
Miseq_Illumina	6749	HIV-1 IN	1005152	558531	20	103	K	K	16406	100
Miseq_Illumina	6749	HIV-1 IN	1005152	558531	20	104	L	L	16493	100
Miseq_Illumina	6749	HIV-1 IN	1005152	558531	20	105	A	A	15776	100
Miseq_Illumina	6749	HIV-1 IN	1005152	558531	20	106	G	G	15887	100
Miseq_Illumina	6749	HIV-1 IN	1005152	558531	20	107	R	R	15769	100
Miseq_Illumina	6749	HIV-1 IN	1005152	558531	20	108	W	W	15484	100
Miseq_Illumina	6749	HIV-1 IN	1005152	558531	20	109	P	P	14915	100
Miseq_Illumina	6749	HIV-1 IN	1005152	558531	20	110	V	V	15255	100
Miseq_Illumina	6749	HIV-1 IN	1005152	558531	20	111	K	K	15179	100
Miseq_Illumina	6749	HIV-1 IN	1005152	558531	20	112	T	V	15011	100
Miseq_Illumina	6749	HIV-1 IN	1005152	558531	20	113	I	I	14391	100
Miseq_Illumina	6749	HIV-1 IN	1005152	558531	20	114	H	H	14117	100
Miseq_Illumina	6749	HIV-1 IN	1005152	558531	20	115	T	T	13898	100
Miseq_Illumina	6749	HIV-1 IN	1005152	558531	20	116	D	D	14246	100
Miseq_Illumina	6749	HIV-1 IN	1005152	558531	20	117	N	N	14276	100
Miseq_Illumina	6749	HIV-1 IN	1005152	558531	20	118	G	G	13895	100
Miseq_Illumina	6749	HIV-1 IN	1005152	558531	20	119	S	P	13710	100
Miseq_Illumina	6749	HIV-1 IN	1005152	558531	20	120	N	N	14219	100
Miseq_Illumina	6749	HIV-1 IN	1005152	558531	20	121	F	F	14077	100
Miseq_Illumina	6749	HIV-1 IN	1005152	558531	20	122	T	T	13953	100
Miseq_Illumina	6749	HIV-1 IN	1005152	558531	20	123	G	S	13921	100
Miseq_Illumina	6749	HIV-1 IN	1005152	558531	20	124	A	A	14042	100
Miseq_Illumina	6749	HIV-1 IN	1005152	558531	20	125	T	A	14094	100
Miseq_Illumina	6749	HIV-1 IN	1005152	558531	20	126	V	V	14870	100
Miseq_Illumina	6749	HIV-1 IN	1005152	558531	20	127	R	K	14955	100
Miseq_Illumina	6749	HIV-1 IN	1005152	558531	20	128	A	A	14978	100
Miseq_Illumina	6749	HIV-1 IN	1005152	558531	20	129	A	A	15037	100
Miseq_Illumina	6749	HIV-1 IN	1005152	558531	20	130	C	C	15022	100
Miseq_Illumina	6749	HIV-1 IN	1005152	558531	20	131	W	W	15193	100
Miseq_Illumina	6749	HIV-1 IN	1005152	558531	20	132	W	W	15185	100
Miseq_Illumina	6749	HIV-1 IN	1005152	558531	20	133	A	A	15361	100
Miseq_Illumina	6749	HIV-1 IN	1005152	558531	20	134	G	G	15659	100
Miseq_Illumina	6749	HIV-1 IN	1005152	558531	20	135	I	I	16002	100
Miseq_Illumina	6749	HIV-1 IN	1005152	558531	20	136	K	Q	16293	100
Miseq_Illumina	6749	HIV-1 IN	1005152	558531	20	137	Q	Q	16850	100
Miseq_Illumina	6749	HIV-1 IN	1005152	558531	20	138	E	E	17065	100
Miseq_Illumina	6749	HIV-1 IN	1005152	558531	20	139	F	F	17295	100
Miseq_Illumina	6749	HIV-1 IN	1005152	558531	20	140	G	G	17169	100
Miseq_Illumina	6749	HIV-1 IN	1005152	558531	20	141	I	I	17894	99.5
Miseq_Illumina	6749	HIV-1 IN	1005152	558531	20	142	P	P	18216	100
Miseq_Illumina	6749	HIV-1 IN	1005152	558531	20	143	Y	Y	18874	100
Miseq_Illumina	6749	HIV-1 IN	1005152	558531	20	144	N	N	19301	100
Miseq_Illumina	6749	HIV-1 IN	1005152	558531	20	145	P	P	19758	100
Miseq_Illumina	6749	HIV-1 IN	1005152	558531	20	146	Q	Q	21900	100
Miseq_Illumina	6749	HIV-1 IN	1005152	558531	20	147	S	S	22018	100
Miseq_Illumina	6749	HIV-1 IN	1005152	558531	20	148	Q	Q	22644	100
Miseq_Illumina	6749	HIV-1 IN	1005152	558531	20	149	G	G	22462	100
Miseq_Illumina	6749	HIV-1 IN	1005152	558531	20	150	V	V	22304	100
Miseq_Illumina	6749	HIV-1 IN	1005152	558531	20	151	V	V	24441	100
Miseq_Illumina	6749	HIV-1 IN	1005152	558531	20	152	E	E	24755	100
Miseq_Illumina	6749	HIV-1 IN	1005152	558531	20	153	S	S	24676	100
Miseq_Illumina	6749	HIV-1 IN	1005152	558531	20	154	M	M	24705	100
Miseq_Illumina	6749	HIV-1 IN	1005152	558531	20	155	N	N	25219	100
Miseq_Illumina	6749	HIV-1 IN	1005152	558531	20	156	K	K	25895	100
Miseq_Illumina	6749	HIV-1 IN	1005152	558531	20	157	E	E	26484	100
Miseq_Illumina	6749	HIV-1 IN	1005152	558531	20	158	L	L	27146	100
Miseq_Illumina	6749	HIV-1 IN	1005152	558531	20	159	K	K	27246	100
Miseq_Illumina	6749	HIV-1 IN	1005152	558531	20	160	K	K	27490	100
Miseq_Illumina	6749	HIV-1 IN	1005152	558531	20	161	I	I	27290	100
Miseq_Illumina	6749	HIV-1 IN	1005152	558531	20	162	I	I	27329	100
Miseq_Illumina	6749	HIV-1 IN	1005152	558531	20	163	G	G	28059	100
Miseq_Illumina	6749	HIV-1 IN	1005152	558531	20	164	Q	Q	27852	100
Miseq_Illumina	6749	HIV-1 IN	1005152	558531	20	165	V	V	28703	100
Miseq_Illumina	6749	HIV-1 IN	1005152	558531	20	166	R	R	28552	100
Miseq_Illumina	6749	HIV-1 IN	1005152	558531	20	167	D	D	28908	100
Miseq_Illumina	6749	HIV-1 IN	1005152	558531	20	168	Q	Q	29224	100
Miseq_Illumina	6749	HIV-1 IN	1005152	558531	20	169	A	A	28833	100
Miseq_Illumina	6749	HIV-1 IN	1005152	558531	20	170	E	E	28665	100
Miseq_Illumina	6749	HIV-1 IN	1005152	558531	20	171	H	H	27854	100
Miseq_Illumina	6749	HIV-1 IN	1005152	558531	20	172	L	L	28562	100
Miseq_Illumina	6749	HIV-1 IN	1005152	558531	20	173	K	K	28644	100
Miseq_Illumina	6749	HIV-1 IN	1005152	558531	20	174	T	T	28119	100
Miseq_Illumina	6749	HIV-1 IN	1005152	558531	20	175	A	A	27472	100
Miseq_Illumina	6749	HIV-1 IN	1005152	558531	20	176	V	V	28282	100
Miseq_Illumina	6749	HIV-1 IN	1005152	558531	20	177	Q	Q	28135	100
Miseq_Illumina	6749	HIV-1 IN	1005152	558531	20	178	M	M	28483	100
Miseq_Illumina	6749	HIV-1 IN	1005152	558531	20	179	A	A	28172	100
Miseq_Illumina	6749	HIV-1 IN	1005152	558531	20	180	V	V	28184	100
Miseq_Illumina	6749	HIV-1 IN	1005152	558531	20	181	F	F	28550	100
Miseq_Illumina	6749	HIV-1 IN	1005152	558531	20	182	I	I	29232	100
Miseq_Illumina	6749	HIV-1 IN	1005152	558531	20	183	H	H	29095	100
Miseq_Illumina	6749	HIV-1 IN	1005152	558531	20	184	N	N	29866	100
Miseq_Illumina	6749	HIV-1 IN	1005152	558531	20	185	F	F	29912	100
Miseq_Illumina	6749	HIV-1 IN	1005152	558531	20	186	K	K	30331	100
Miseq_Illumina	6749	HIV-1 IN	1005152	558531	20	187	R	R	30284	99.5
Miseq_Illumina	6749	HIV-1 IN	1005152	558531	20	188	K	K	30331	100
Miseq_Illumina	6749	HIV-1 IN	1005152	558531	20	189	G	G	30597	100
Miseq_Illumina	6749	HIV-1 IN	1005152	558531	20	190	G	G	31522	100
Miseq_Illumina	6749	HIV-1 IN	1005152	558531	20	191	I	I	31400	99.5
Miseq_Illumina	6749	HIV-1 IN	1005152	558531	20	192	G	G	31360	100
Miseq_Illumina	6749	HIV-1 IN	1005152	558531	20	193	G	G	30495	100
Miseq_Illumina	6749	HIV-1 IN	1005152	558531	20	194	Y	Y	29634	100
Miseq_Illumina	6749	HIV-1 IN	1005152	558531	20	195	S	S	29003	100
Miseq_Illumina	6749	HIV-1 IN	1005152	558531	20	196	A	A	29001	100
Miseq_Illumina	6749	HIV-1 IN	1005152	558531	20	197	G	G	28631	100
Miseq_Illumina	6749	HIV-1 IN	1005152	558531	20	198	E	E	28831	100
Miseq_Illumina	6749	HIV-1 IN	1005152	558531	20	199	R	R	28223	100
Miseq_Illumina	6749	HIV-1 IN	1005152	558531	20	200	I	I	27792	100
Miseq_Illumina	6749	HIV-1 IN	1005152	558531	20	201	V	V	27086	100
Miseq_Illumina	6749	HIV-1 IN	1005152	558531	20	202	D	D	26052	100
Miseq_Illumina	6749	HIV-1 IN	1005152	558531	20	203	I	I	25903	100
Miseq_Illumina	6749	HIV-1 IN	1005152	558531	20	204	I	I	25849	100
Miseq_Illumina	6749	HIV-1 IN	1005152	558531	20	205	A	S	25539	100
Miseq_Illumina	6749	HIV-1 IN	1005152	558531	20	206	T	T	25140	100
Miseq_Illumina	6749	HIV-1 IN	1005152	558531	20	207	D	D	25084	100
Miseq_Illumina	6749	HIV-1 IN	1005152	558531	20	208	I	I	25674	100
Miseq_Illumina	6749	HIV-1 IN	1005152	558531	20	209	Q	Q	25872	100
Miseq_Illumina	6749	HIV-1 IN	1005152	558531	20	210	T	T	25920	100
Miseq_Illumina	6749	HIV-1 IN	1005152	558531	20	211	K	K	25796	100
Miseq_Illumina	6749	HIV-1 IN	1005152	558531	20	212	E	E	25746	100
Miseq_Illumina	6749	HIV-1 IN	1005152	558531	20	213	L	L	25151	100
Miseq_Illumina	6749	HIV-1 IN	1005152	558531	20	214	Q	Q	25427	99.1
Miseq_Illumina	6749	HIV-1 IN	1005152	558531	20	215	K	K	25869	100
Miseq_Illumina	6749	HIV-1 IN	1005152	558531	20	216	Q	Q	25714	98.9
Miseq_Illumina	6749	HIV-1 IN	1005152	558531	20	217	I	I	25191	100
Miseq_Illumina	6749	HIV-1 IN	1005152	558531	20	218	T	I	25280	99.3
Miseq_Illumina	6749	HIV-1 IN	1005152	558531	20	219	K	K	25399	100
Miseq_Illumina	6749	HIV-1 IN	1005152	558531	20	220	I	I	25122	100
Miseq_Illumina	6749	HIV-1 IN	1005152	558531	20	221	Q	Q	25151	99.2
Miseq_Illumina	6749	HIV-1 IN	1005152	558531	20	222	N	N	25104	100
Miseq_Illumina	6749	HIV-1 IN	1005152	558531	20	223	F	F	24789	100
Miseq_Illumina	6749	HIV-1 IN	1005152	558531	20	224	R	R	23856	99.5
Miseq_Illumina	6749	HIV-1 IN	1005152	558531	20	225	V	V	24098	99.3
Miseq_Illumina	6749	HIV-1 IN	1005152	558531	20	226	Y	Y	23681	100
Miseq_Illumina	6749	HIV-1 IN	1005152	558531	20	227	Y	Y	23047	100
Miseq_Illumina	6749	HIV-1 IN	1005152	558531	20	228	R	R	22444	100
Miseq_Illumina	6749	HIV-1 IN	1005152	558531	20	229	D	D	22444	100
Miseq_Illumina	6749	HIV-1 IN	1005152	558531	20	230	S	S	21733	100
Miseq_Illumina	6749	HIV-1 IN	1005152	558531	20	231	R	R	21263	100
Miseq_Illumina	6749	HIV-1 IN	1005152	558531	20	232	N	D	21079	100
Miseq_Illumina	6749	HIV-1 IN	1005152	558531	20	233	P	P	21219	100
Miseq_Illumina	6749	HIV-1 IN	1005152	558531	20	234	L	I	21513	99.4
Miseq_Illumina	6749	HIV-1 IN	1005152	558531	20	235	W	W	20836	100
Miseq_Illumina	6749	HIV-1 IN	1005152	558531	20	236	K	K	21090	100
Miseq_Illumina	6749	HIV-1 IN	1005152	558531	20	237	G	G	20569	100
Miseq_Illumina	6749	HIV-1 IN	1005152	558531	20	238	P	P	20084	100
Miseq_Illumina	6749	HIV-1 IN	1005152	558531	20	239	A	A	20280	100
Miseq_Illumina	6749	HIV-1 IN	1005152	558531	20	240	K	K	20392	100
Miseq_Illumina	6749	HIV-1 IN	1005152	558531	20	241	L	L	20397	100
Miseq_Illumina	6749	HIV-1 IN	1005152	558531	20	242	L	L	20522	100
Miseq_Illumina	6749	HIV-1 IN	1005152	558531	20	243	W	W	20854	100
Miseq_Illumina	6749	HIV-1 IN	1005152	558531	20	244	K	K	21147	100
Miseq_Illumina	6749	HIV-1 IN	1005152	558531	20	245	G	G	21188	100
Miseq_Illumina	6749	HIV-1 IN	1005152	558531	20	246	E	E	21313	100
Miseq_Illumina	6749	HIV-1 IN	1005152	558531	20	247	G	G	21400	100
Miseq_Illumina	6749	HIV-1 IN	1005152	558531	20	248	A	A	21236	100
Miseq_Illumina	6749	HIV-1 IN	1005152	558531	20	249	V	V	21116	100
Miseq_Illumina	6749	HIV-1 IN	1005152	558531	20	250	V	V	21299	100
Miseq_Illumina	6749	HIV-1 IN	1005152	558531	20	251	I	I	21126	100
Miseq_Illumina	6749	HIV-1 IN	1005152	558531	20	252	Q	Q	21185	100
Miseq_Illumina	6749	HIV-1 IN	1005152	558531	20	253	D	D	21343	100
Miseq_Illumina	6749	HIV-1 IN	1005152	558531	20	254	N	N	21180	100
Miseq_Illumina	6749	HIV-1 IN	1005152	558531	20	255	S	N	21206	99.6
Miseq_Illumina	6749	HIV-1 IN	1005152	558531	20	256	D	E	21366	100
Miseq_Illumina	6749	HIV-1 IN	1005152	558531	20	257	I	I	22068	100
Miseq_Illumina	6749	HIV-1 IN	1005152	558531	20	258	K	K	22342	100
Miseq_Illumina	6749	HIV-1 IN	1005152	558531	20	259	V	V	22471	100
Miseq_Illumina	6749	HIV-1 IN	1005152	558531	20	260	V	V	22489	100
Miseq_Illumina	6749	HIV-1 IN	1005152	558531	20	261	P	P	22538	100
Miseq_Illumina	6749	HIV-1 IN	1005152	558531	20	262	R	R	23979	100
Miseq_Illumina	6749	HIV-1 IN	1005152	558531	20	263	R	R	24013	100
Miseq_Illumina	6749	HIV-1 IN	1005152	558531	20	264	K	K	23903	100
Miseq_Illumina	6749	HIV-1 IN	1005152	558531	20	265	A	A	23689	100
Miseq_Illumina	6749	HIV-1 IN	1005152	558531	20	266	K	K	24039	100
Miseq_Illumina	6749	HIV-1 IN	1005152	558531	20	267	I	I	23982	100
Miseq_Illumina	6749	HIV-1 IN	1005152	558531	20	268	I	I	24104	100
Miseq_Illumina	6749	HIV-1 IN	1005152	558531	20	269	R	R	23905	100
Miseq_Illumina	6749	HIV-1 IN	1005152	558531	20	270	D	D	24016	100
Miseq_Illumina	6749	HIV-1 IN	1005152	558531	20	271	Y	Y	24013	100
Miseq_Illumina	6749	HIV-1 IN	1005152	558531	20	272	G	G	24207	100
Miseq_Illumina	6749	HIV-1 IN	1005152	558531	20	273	K	K	23866	100
Miseq_Illumina	6749	HIV-1 IN	1005152	558531	20	274	Q	Q	23383	100
Miseq_Illumina	6749	HIV-1 IN	1005152	558531	20	275	M	M	23295	100
Miseq_Illumina	6749	HIV-1 IN	1005152	558531	20	276	A	A	23018	100
Miseq_Illumina	6749	HIV-1 IN	1005152	558531	20	277	G	G	23179	100
Miseq_Illumina	6749	HIV-1 IN	1005152	558531	20	278	D	D	23225	100
Miseq_Illumina	6749	HIV-1 IN	1005152	558531	20	279	D	D	23056	100
Miseq_Illumina	6749	HIV-1 IN	1005152	558531	20	280	C	C	22813	100
Miseq_Illumina	6749	HIV-1 IN	1005152	558531	20	281	V	V	22355	100
Miseq_Illumina	6749	HIV-1 IN	1005152	558531	20	282	A	A	21139	100
Miseq_Illumina	6749	HIV-1 IN	1005152	558531	20	283	S	G	20626	99.5
Miseq_Illumina	6749	HIV-1 IN	1005152	558531	20	284	R	R	20044	100
Miseq_Illumina	6749	HIV-1 IN	1005152	558531	20	285	Q	Q	19489	100
Miseq_Illumina	6749	HIV-1 IN	1005152	558531	20	286	D	D	18950	100
Miseq_Illumina	6749	HIV-1 IN	1005152	558531	20	287	E	E	18322	100
Miseq_Illumina	6749	HIV-1 IN	1005152	558531	20	288	D	N	17924	95.2
PGM_ion torrent	CQ012022	HIV-1 PR	752343	680565	20	1	P	P	7916	100
PGM_ion torrent	CQ012022	HIV-1 PR	752343	680565	20	2	Q	Q	10907	100
PGM_ion torrent	CQ012022	HIV-1 PR	752343	680565	20	3	V	I	11222	100
PGM_ion torrent	CQ012022	HIV-1 PR	752343	680565	20	4	T	T	11755	100
PGM_ion torrent	CQ012022	HIV-1 PR	752343	680565	20	5	L	L	14046	100
PGM_ion torrent	CQ012022	HIV-1 PR	752343	680565	20	6	W	W	14550	100
PGM_ion torrent	CQ012022	HIV-1 PR	752343	680565	20	7	Q	Q	15424	100
PGM_ion torrent	CQ012022	HIV-1 PR	752343	680565	20	8	R	R	15725	100
PGM_ion torrent	CQ012022	HIV-1 PR	752343	680565	20	9	P	P	16073	100
PGM_ion torrent	CQ012022	HIV-1 PR	752343	680565	20	10	L	V	16601	100
PGM_ion torrent	CQ012022	HIV-1 PR	752343	680565	20	11	V	V	16802	97.8
PGM_ion torrent	CQ012022	HIV-1 PR	752343	680565	20	12	T	I	17107	98
PGM_ion torrent	CQ012022	HIV-1 PR	752343	680565	20	13	I	V	17863	100
PGM_ion torrent	CQ012022	HIV-1 PR	752343	680565	20	14	K	K	18577	92.6
PGM_ion torrent	CQ012022	HIV-1 PR	752343	680565	20	15	I	V	18895	100
PGM_ion torrent	CQ012022	HIV-1 PR	752343	680565	20	16	G	E	19279	99.7
PGM_ion torrent	CQ012022	HIV-1 PR	752343	680565	20	17	G	G	19734	100
PGM_ion torrent	CQ012022	HIV-1 PR	752343	680565	20	18	Q	Q	20108	100
PGM_ion torrent	CQ012022	HIV-1 PR	752343	680565	20	19	L	L	20999	100
PGM_ion torrent	CQ012022	HIV-1 PR	752343	680565	20	20	K	V	21108	98.2
PGM_ion torrent	CQ012022	HIV-1 PR	752343	680565	20	21	E	E	21952	100
PGM_ion torrent	CQ012022	HIV-1 PR	752343	680565	20	22	A	A	22242	100
PGM_ion torrent	CQ012022	HIV-1 PR	752343	680565	20	23	L	L	23090	100
PGM_ion torrent	CQ012022	HIV-1 PR	752343	680565	20	24	L	L	23380	100
PGM_ion torrent	CQ012022	HIV-1 PR	752343	680565	20	25	D	D	24004	100
PGM_ion torrent	CQ012022	HIV-1 PR	752343	680565	20	26	T	T	24858	100
PGM_ion torrent	CQ012022	HIV-1 PR	752343	680565	20	27	G	G	25500	95.1
PGM_ion torrent	CQ012022	HIV-1 PR	752343	680565	20	28	A	A	25987	100
PGM_ion torrent	CQ012022	HIV-1 PR	752343	680565	20	29	D	D	26298	100
PGM_ion torrent	CQ012022	HIV-1 PR	752343	680565	20	30	D	D	26604	100
PGM_ion torrent	CQ012022	HIV-1 PR	752343	680565	20	31	T	T	26949	100
PGM_ion torrent	CQ012022	HIV-1 PR	752343	680565	20	32	V	V	27646	100
PGM_ion torrent	CQ012022	HIV-1 PR	752343	680565	20	33	L	F	28049	100
PGM_ion torrent	CQ012022	HIV-1 PR	752343	680565	20	34	E	E	29848	100
PGM_ion torrent	CQ012022	HIV-1 PR	752343	680565	20	35	E	N	29845	96.9
PGM_ion torrent	CQ012022	HIV-1 PR	752343	680565	20	36	M	I	30445	100
PGM_ion torrent	CQ012022	HIV-1 PR	752343	680565	20	37	S	N	30518	100
PGM_ion torrent	CQ012022	HIV-1 PR	752343	680565	20	38	L	L	31045	100
PGM_ion torrent	CQ012022	HIV-1 PR	752343	680565	20	39	P	Q	30789	100
PGM_ion torrent	CQ012022	HIV-1 PR	752343	680565	20	40	G	G	32744	99.4
PGM_ion torrent	CQ012022	HIV-1 PR	752343	680565	20	41	R	K	32816	97.9
PGM_ion torrent	CQ012022	HIV-1 PR	752343	680565	20	42	W	W	33007	100
PGM_ion torrent	CQ012022	HIV-1 PR	752343	680565	20	43	K	K	32223	100
PGM_ion torrent	CQ012022	HIV-1 PR	752343	680565	20	44	P	P	31007	99.4
PGM_ion torrent	CQ012022	HIV-1 PR	752343	680565	20	45	K	V	30696	100
PGM_ion torrent	CQ012022	HIV-1 PR	752343	680565	20	46	M	M	31924	100
PGM_ion torrent	CQ012022	HIV-1 PR	752343	680565	20	47	I	I	32020	100
PGM_ion torrent	CQ012022	HIV-1 PR	752343	680565	20	48	G	G	31941	97.6
PGM_ion torrent	CQ012022	HIV-1 PR	752343	680565	20	49	G	G	33440	100
PGM_ion torrent	CQ012022	HIV-1 PR	752343	680565	20	50	I	I	33661	100
PGM_ion torrent	CQ012022	HIV-1 PR	752343	680565	20	51	G	G	33872	100
PGM_ion torrent	CQ012022	HIV-1 PR	752343	680565	20	52	G	G	33389	100
PGM_ion torrent	CQ012022	HIV-1 PR	752343	680565	20	53	F	L	32813	100
PGM_ion torrent	CQ012022	HIV-1 PR	752343	680565	20	54	I	V	33462	100
PGM_ion torrent	CQ012022	HIV-1 PR	752343	680565	20	55	K	K	34077	100
PGM_ion torrent	CQ012022	HIV-1 PR	752343	680565	20	56	V	V	34408	100
PGM_ion torrent	CQ012022	HIV-1 PR	752343	680565	20	57	R	K	35993	94.1
PGM_ion torrent	CQ012022	HIV-1 PR	752343	680565	20	58	Q	Q	35948	100
PGM_ion torrent	CQ012022	HIV-1 PR	752343	680565	20	59	Y	Y	35645	100
PGM_ion torrent	CQ012022	HIV-1 PR	752343	680565	20	60	D	D	36253	100
PGM_ion torrent	CQ012022	HIV-1 PR	752343	680565	20	61	Q	Q	36602	100
PGM_ion torrent	CQ012022	HIV-1 PR	752343	680565	20	62	I	V	35630	100
PGM_ion torrent	CQ012022	HIV-1 PR	752343	680565	20	63	L	T	35639	100
PGM_ion torrent	CQ012022	HIV-1 PR	752343	680565	20	64	I	I	37112	100
PGM_ion torrent	CQ012022	HIV-1 PR	752343	680565	20	65	E	E	38156	100
PGM_ion torrent	CQ012022	HIV-1 PR	752343	680565	20	66	I	I	38205	100
PGM_ion torrent	CQ012022	HIV-1 PR	752343	680565	20	67	C	C	37063	100
PGM_ion torrent	CQ012022	HIV-1 PR	752343	680565	20	68	G	G	36861	100
PGM_ion torrent	CQ012022	HIV-1 PR	752343	680565	20	69	H	H	37880	100
PGM_ion torrent	CQ012022	HIV-1 PR	752343	680565	20	70	K	K	38886	100
PGM_ion torrent	CQ012022	HIV-1 PR	752343	680565	20	71	A	A	39197	100
PGM_ion torrent	CQ012022	HIV-1 PR	752343	680565	20	72	I	I	39251	100
PGM_ion torrent	CQ012022	HIV-1 PR	752343	680565	20	73	G	G	38814	100
PGM_ion torrent	CQ012022	HIV-1 PR	752343	680565	20	74	T	A	38472	100
PGM_ion torrent	CQ012022	HIV-1 PR	752343	680565	20	75	V	V	39048	100
PGM_ion torrent	CQ012022	HIV-1 PR	752343	680565	20	76	L	L	39320	100
PGM_ion torrent	CQ012022	HIV-1 PR	752343	680565	20	77	V	V	39355	100
PGM_ion torrent	CQ012022	HIV-1 PR	752343	680565	20	78	G	G	39122	100
PGM_ion torrent	CQ012022	HIV-1 PR	752343	680565	20	79	P	P	39325	100
PGM_ion torrent	CQ012022	HIV-1 PR	752343	680565	20	80	T	T	40232	100
PGM_ion torrent	CQ012022	HIV-1 PR	752343	680565	20	81	P	P	40458	100
PGM_ion torrent	CQ012022	HIV-1 PR	752343	680565	20	82	V	F	40454	100
PGM_ion torrent	CQ012022	HIV-1 PR	752343	680565	20	83	N	N	41015	100
PGM_ion torrent	CQ012022	HIV-1 PR	752343	680565	20	84	I	I	41775	100
PGM_ion torrent	CQ012022	HIV-1 PR	752343	680565	20	85	I	I	41937	100
PGM_ion torrent	CQ012022	HIV-1 PR	752343	680565	20	86	G	G	43402	100
PGM_ion torrent	CQ012022	HIV-1 PR	752343	680565	20	87	R	R	42935	100
PGM_ion torrent	CQ012022	HIV-1 PR	752343	680565	20	88	N	N	42786	100
PGM_ion torrent	CQ012022	HIV-1 PR	752343	680565	20	89	L	M	42195	85.8
PGM_ion torrent	CQ012022	HIV-1 PR	752343	680565	20	90	L	M	41794	100
PGM_ion torrent	CQ012022	HIV-1 PR	752343	680565	20	91	T	T	42260	100
PGM_ion torrent	CQ012022	HIV-1 PR	752343	680565	20	92	Q	Q	44832	98.4
PGM_ion torrent	CQ012022	HIV-1 PR	752343	680565	20	93	I	I	44878	100
PGM_ion torrent	CQ012022	HIV-1 PR	752343	680565	20	94	G	G	44062	100
PGM_ion torrent	CQ012022	HIV-1 PR	752343	680565	20	95	C	C	43896	100
PGM_ion torrent	CQ012022	HIV-1 PR	752343	680565	20	96	T	T	43865	100
PGM_ion torrent	CQ012022	HIV-1 PR	752343	680565	20	97	L	L	46572	100
PGM_ion torrent	CQ012022	HIV-1 PR	752343	680565	20	98	N	N	46285	100
PGM_ion torrent	CQ012022	HIV-1 PR	752343	680565	20	99	F	F	46827	100
PGM_ion torrent	CQ012022	HIV-1 RT	752343	680565	20	1	P	P	46604	100
PGM_ion torrent	CQ012022	HIV-1 RT	752343	680565	20	2	I	I	46860	100
PGM_ion torrent	CQ012022	HIV-1 RT	752343	680565	20	3	S	S	46115	100
PGM_ion torrent	CQ012022	HIV-1 RT	752343	680565	20	4	P	P	46575	100
PGM_ion torrent	CQ012022	HIV-1 RT	752343	680565	20	5	I	I	46950	100
PGM_ion torrent	CQ012022	HIV-1 RT	752343	680565	20	6	E	E	47962	97.5
PGM_ion torrent	CQ012022	HIV-1 RT	752343	680565	20	7	T	T	47523	100
PGM_ion torrent	CQ012022	HIV-1 RT	752343	680565	20	8	V	V	47619	100
PGM_ion torrent	CQ012022	HIV-1 RT	752343	680565	20	9	P	P	46925	98.5
PGM_ion torrent	CQ012022	HIV-1 RT	752343	680565	20	10	V	V	47880	100
PGM_ion torrent	CQ012022	HIV-1 RT	752343	680565	20	11	K	K	47774	88.7
PGM_ion torrent	CQ012022	HIV-1 RT	752343	680565	20	12	L	L	48055	100
PGM_ion torrent	CQ012022	HIV-1 RT	752343	680565	20	13	K	K	46796	100
PGM_ion torrent	CQ012022	HIV-1 RT	752343	680565	20	14	P	P	46772	100
PGM_ion torrent	CQ012022	HIV-1 RT	752343	680565	20	15	G	G	4CQ012023	100
PGM_ion torrent	CQ012022	HIV-1 RT	752343	680565	20	16	M	M	46459	100
PGM_ion torrent	CQ012022	HIV-1 RT	752343	680565	20	17	D	D	45972	100
PGM_ion torrent	CQ012022	HIV-1 RT	752343	680565	20	18	G	G	45838	100
PGM_ion torrent	CQ012022	HIV-1 RT	752343	680565	20	19	P	P	45749	100
PGM_ion torrent	CQ012022	HIV-1 RT	752343	680565	20	20	K	R	45609	100
PGM_ion torrent	CQ012022	HIV-1 RT	752343	680565	20	21	V	V	45240	100
PGM_ion torrent	CQ012022	HIV-1 RT	752343	680565	20	22	K	K	45261	100
PGM_ion torrent	CQ012022	HIV-1 RT	752343	680565	20	23	Q	Q	45181	100
PGM_ion torrent	CQ012022	HIV-1 RT	752343	680565	20	24	W	W	44667	100
PGM_ion torrent	CQ012022	HIV-1 RT	752343	680565	20	25	P	P	44277	100
PGM_ion torrent	CQ012022	HIV-1 RT	752343	680565	20	26	L	L	44323	100
PGM_ion torrent	CQ012022	HIV-1 RT	752343	680565	20	27	T	T	44061	100
PGM_ion torrent	CQ012022	HIV-1 RT	752343	680565	20	28	E	E	43677	100
PGM_ion torrent	CQ012022	HIV-1 RT	752343	680565	20	29	E	E	44221	90.2
PGM_ion torrent	CQ012022	HIV-1 RT	752343	680565	20	30	K	K	44540	100
PGM_ion torrent	CQ012022	HIV-1 RT	752343	680565	20	31	I	I	43500	97
PGM_ion torrent	CQ012022	HIV-1 RT	752343	680565	20	32	K	K	42802	100
PGM_ion torrent	CQ012022	HIV-1 RT	752343	680565	20	33	A	A	42184	100
PGM_ion torrent	CQ012022	HIV-1 RT	752343	680565	20	34	L	L	41437	100
PGM_ion torrent	CQ012022	HIV-1 RT	752343	680565	20	35	V	T	41945	100
PGM_ion torrent	CQ012022	HIV-1 RT	752343	680565	20	36	E	E	42362	100
PGM_ion torrent	CQ012022	HIV-1 RT	752343	680565	20	37	I	I	41485	100
PGM_ion torrent	CQ012022	HIV-1 RT	752343	680565	20	38	C	C	40699	100
PGM_ion torrent	CQ012022	HIV-1 RT	752343	680565	20	39	T	M	39588	100
PGM_ion torrent	CQ012022	HIV-1 RT	752343	680565	20	40	E	E	40450	100
PGM_ion torrent	CQ012022	HIV-1 RT	752343	680565	20	41	M	L	40109	100
PGM_ion torrent	CQ012022	HIV-1 RT	752343	680565	20	42	E	E	40501	97.5
PGM_ion torrent	CQ012022	HIV-1 RT	752343	680565	20	43	K	K	40122	98.9
PGM_ion torrent	CQ012022	HIV-1 RT	752343	680565	20	44	E	E	39048	99.3
PGM_ion torrent	CQ012022	HIV-1 RT	752343	680565	20	45	G	G	37775	100
PGM_ion torrent	CQ012022	HIV-1 RT	752343	680565	20	46	K	K	38440	100
PGM_ion torrent	CQ012022	HIV-1 RT	752343	680565	20	47	I	I	38283	100
PGM_ion torrent	CQ012022	HIV-1 RT	752343	680565	20	48	S	S	38354	100
PGM_ion torrent	CQ012022	HIV-1 RT	752343	680565	20	49	K	K	39612	98.2
PGM_ion torrent	CQ012022	HIV-1 RT	752343	680565	20	50	I	I	38970	100
PGM_ion torrent	CQ012022	HIV-1 RT	752343	680565	20	51	G	G	37659	100
PGM_ion torrent	CQ012022	HIV-1 RT	752343	680565	20	52	P	P	37473	100
PGM_ion torrent	CQ012022	HIV-1 RT	752343	680565	20	53	E	E	37755	98.7
PGM_ion torrent	CQ012022	HIV-1 RT	752343	680565	20	54	N	N	37479	100
PGM_ion torrent	CQ012022	HIV-1 RT	752343	680565	20	55	P	P	36699	100
PGM_ion torrent	CQ012022	HIV-1 RT	752343	680565	20	56	Y	Y	36334	100
PGM_ion torrent	CQ012022	HIV-1 RT	752343	680565	20	57	N	N	36315	100
PGM_ion torrent	CQ012022	HIV-1 RT	752343	680565	20	58	T	T	36180	100
PGM_ion torrent	CQ012022	HIV-1 RT	752343	680565	20	59	P	P	37712	100
PGM_ion torrent	CQ012022	HIV-1 RT	752343	680565	20	60	V	V	37393	100
PGM_ion torrent	CQ012022	HIV-1 RT	752343	680565	20	61	F	F	36969	100
PGM_ion torrent	CQ012022	HIV-1 RT	752343	680565	20	62	A	A	35825	100
PGM_ion torrent	CQ012022	HIV-1 RT	752343	680565	20	63	I	I	36355	100
PGM_ion torrent	CQ012022	HIV-1 RT	752343	680565	20	64	K	K	36959	100
PGM_ion torrent	CQ012022	HIV-1 RT	752343	680565	20	65	K	K	35776	93.8
PGM_ion torrent	CQ012022	HIV-1 RT	752343	680565	20	66	K	K	35114	99.4
PGM_ion torrent	CQ012022	HIV-1 RT	752343	680565	20	67	D	N	34688	98.4
PGM_ion torrent	CQ012022	HIV-1 RT	752343	680565	20	68	S	S	34509	100
PGM_ion torrent	CQ012022	HIV-1 RT	752343	680565	20	69	T	D	34312	98.8
PGM_ion torrent	CQ012022	HIV-1 RT	752343	680565	20	70	K	R	34630	99.1
PGM_ion torrent	CQ012022	HIV-1 RT	752343	680565	20	71	W	W	34546	99.4
PGM_ion torrent	CQ012022	HIV-1 RT	752343	680565	20	72	R	R	34494	100
PGM_ion torrent	CQ012022	HIV-1 RT	752343	680565	20	73	K	K	34026	100
PGM_ion torrent	CQ012022	HIV-1 RT	752343	680565	20	74	L	V	33067	99.2
PGM_ion torrent	CQ012022	HIV-1 RT	752343	680565	20	75	V	T	32714	100
PGM_ion torrent	CQ012022	HIV-1 RT	752343	680565	20	76	D	D	34609	100
PGM_ion torrent	CQ012022	HIV-1 RT	752343	680565	20	77	F	F	35165	98.3
PGM_ion torrent	CQ012022	HIV-1 RT	752343	680565	20	78	R	R	33790	100
PGM_ion torrent	CQ012022	HIV-1 RT	752343	680565	20	79	E	E	34020	100
PGM_ion torrent	CQ012022	HIV-1 RT	752343	680565	20	80	L	L	34592	100
PGM_ion torrent	CQ012022	HIV-1 RT	752343	680565	20	81	N	N	34767	100
PGM_ion torrent	CQ012022	HIV-1 RT	752343	680565	20	82	K	K	34788	100
PGM_ion torrent	CQ012022	HIV-1 RT	752343	680565	20	83	R	R	34270	100
PGM_ion torrent	CQ012022	HIV-1 RT	752343	680565	20	84	T	T	34149	100
PGM_ion torrent	CQ012022	HIV-1 RT	752343	680565	20	85	Q	Q	35398	100
PGM_ion torrent	CQ012022	HIV-1 RT	752343	680565	20	86	D	D	35021	99.5
PGM_ion torrent	CQ012022	HIV-1 RT	752343	680565	20	87	F	F	35465	100
PGM_ion torrent	CQ012022	HIV-1 RT	752343	680565	20	88	W	W	35286	100
PGM_ion torrent	CQ012022	HIV-1 RT	752343	680565	20	89	E	E	34957	100
PGM_ion torrent	CQ012022	HIV-1 RT	752343	680565	20	90	V	V	34663	100
PGM_ion torrent	CQ012022	HIV-1 RT	752343	680565	20	91	Q	Q	34789	100
PGM_ion torrent	CQ012022	HIV-1 RT	752343	680565	20	92	L	L	34945	100
PGM_ion torrent	CQ012022	HIV-1 RT	752343	680565	20	93	G	G	34314	100
PGM_ion torrent	CQ012022	HIV-1 RT	752343	680565	20	94	I	I	34164	100
PGM_ion torrent	CQ012022	HIV-1 RT	752343	680565	20	95	P	P	34674	100
PGM_ion torrent	CQ012022	HIV-1 RT	752343	680565	20	96	H	H	34768	100
PGM_ion torrent	CQ012022	HIV-1 RT	752343	680565	20	97	P	P	34934	100
PGM_ion torrent	CQ012022	HIV-1 RT	752343	680565	20	98	A	A	35266	100
PGM_ion torrent	CQ012022	HIV-1 RT	752343	680565	20	99	G	G	34345	100
PGM_ion torrent	CQ012022	HIV-1 RT	752343	680565	20	100	L	L	32682	100
PGM_ion torrent	CQ012022	HIV-1 RT	752343	680565	20	101	K	Q	32307	98.3
PGM_ion torrent	CQ012022	HIV-1 RT	752343	680565	20	102	K	K	33178	98.8
PGM_ion torrent	CQ012022	HIV-1 RT	752343	680565	20	103	K	K	32975	94.5
PGM_ion torrent	CQ012022	HIV-1 RT	752343	680565	20	104	K	K	32165	100
PGM_ion torrent	CQ012022	HIV-1 RT	752343	680565	20	105	S	S	31974	100
PGM_ion torrent	CQ012022	HIV-1 RT	752343	680565	20	106	V	V	31939	100
PGM_ion torrent	CQ012022	HIV-1 RT	752343	680565	20	107	T	T	32033	100
PGM_ion torrent	CQ012022	HIV-1 RT	752343	680565	20	108	V	V	32088	100
PGM_ion torrent	CQ012022	HIV-1 RT	752343	680565	20	109	L	L	32259	100
PGM_ion torrent	CQ012022	HIV-1 RT	752343	680565	20	110	D	D	31905	100
PGM_ion torrent	CQ012022	HIV-1 RT	752343	680565	20	111	V	V	32099	99.4
PGM_ion torrent	CQ012022	HIV-1 RT	752343	680565	20	112	G	G	31077	96.2
PGM_ion torrent	CQ012022	HIV-1 RT	752343	680565	20	113	D	D	30311	100
PGM_ion torrent	CQ012022	HIV-1 RT	752343	680565	20	114	A	A	30310	100
PGM_ion torrent	CQ012022	HIV-1 RT	752343	680565	20	115	Y	Y	30310	100
PGM_ion torrent	CQ012022	HIV-1 RT	752343	680565	20	116	F	F	30806	100
PGM_ion torrent	CQ012022	HIV-1 RT	752343	680565	20	117	S	S	31207	100
PGM_ion torrent	CQ012022	HIV-1 RT	752343	680565	20	118	V	I	31272	100
PGM_ion torrent	CQ012022	HIV-1 RT	752343	680565	20	119	P	P	31765	100
PGM_ion torrent	CQ012022	HIV-1 RT	752343	680565	20	120	L	L	31883	100
PGM_ion torrent	CQ012022	HIV-1 RT	752343	680565	20	121	D	D	31559	100
PGM_ion torrent	CQ012022	HIV-1 RT	752343	680565	20	122	E	E	31478	100
PGM_ion torrent	CQ012022	HIV-1 RT	752343	680565	20	123	D	D	31760	100
PGM_ion torrent	CQ012022	HIV-1 RT	752343	680565	20	124	F	F	32833	100
PGM_ion torrent	CQ012022	HIV-1 RT	752343	680565	20	125	R	R	32746	100
PGM_ion torrent	CQ012022	HIV-1 RT	752343	680565	20	126	K	K	32189	100
PGM_ion torrent	CQ012022	HIV-1 RT	752343	680565	20	127	Y	Y	32293	100
PGM_ion torrent	CQ012022	HIV-1 RT	752343	680565	20	128	T	T	32338	100
PGM_ion torrent	CQ012022	HIV-1 RT	752343	680565	20	129	A	A	32959	100
PGM_ion torrent	CQ012022	HIV-1 RT	752343	680565	20	130	F	F	33476	100
PGM_ion torrent	CQ012022	HIV-1 RT	752343	680565	20	131	T	T	33615	100
PGM_ion torrent	CQ012022	HIV-1 RT	752343	680565	20	132	I	I	33568	100
PGM_ion torrent	CQ012022	HIV-1 RT	752343	680565	20	133	P	P	33605	100
PGM_ion torrent	CQ012022	HIV-1 RT	752343	680565	20	134	S	S	33759	100
PGM_ion torrent	CQ012022	HIV-1 RT	752343	680565	20	135	I	I	33454	100
PGM_ion torrent	CQ012022	HIV-1 RT	752343	680565	20	136	N	N	34050	100
PGM_ion torrent	CQ012022	HIV-1 RT	752343	680565	20	137	N	N	34222	100
PGM_ion torrent	CQ012022	HIV-1 RT	752343	680565	20	138	E	E	34523	100
PGM_ion torrent	CQ012022	HIV-1 RT	752343	680565	20	139	T	T	34378	100
PGM_ion torrent	CQ012022	HIV-1 RT	752343	680565	20	140	P	P	35129	100
PGM_ion torrent	CQ012022	HIV-1 RT	752343	680565	20	141	G	G	35075	100
PGM_ion torrent	CQ012022	HIV-1 RT	752343	680565	20	142	I	I	35159	100
PGM_ion torrent	CQ012022	HIV-1 RT	752343	680565	20	143	R	R	34376	100
PGM_ion torrent	CQ012022	HIV-1 RT	752343	680565	20	144	Y	Y	34547	100
PGM_ion torrent	CQ012022	HIV-1 RT	752343	680565	20	145	Q	Q	34368	100
PGM_ion torrent	CQ012022	HIV-1 RT	752343	680565	20	146	Y	Y	34222	100
PGM_ion torrent	CQ012022	HIV-1 RT	752343	680565	20	147	N	N	34405	100
PGM_ion torrent	CQ012022	HIV-1 RT	752343	680565	20	148	V	V	34893	100
PGM_ion torrent	CQ012022	HIV-1 RT	752343	680565	20	149	L	L	35209	100
PGM_ion torrent	CQ012022	HIV-1 RT	752343	680565	20	150	P	P	35500	100
PGM_ion torrent	CQ012022	HIV-1 RT	752343	680565	20	151	Q	Q	35601	100
PGM_ion torrent	CQ012022	HIV-1 RT	752343	680565	20	152	G	G	35128	100
PGM_ion torrent	CQ012022	HIV-1 RT	752343	680565	20	153	W	W	35105	100
PGM_ion torrent	CQ012022	HIV-1 RT	752343	680565	20	154	K	K	34976	100
PGM_ion torrent	CQ012022	HIV-1 RT	752343	680565	20	155	G	G	33956	100
PGM_ion torrent	CQ012022	HIV-1 RT	752343	680565	20	156	S	S	33277	100
PGM_ion torrent	CQ012022	HIV-1 RT	752343	680565	20	157	P	P	33281	100
PGM_ion torrent	CQ012022	HIV-1 RT	752343	680565	20	158	A	A	33869	100
PGM_ion torrent	CQ012022	HIV-1 RT	752343	680565	20	159	I	I	33761	100
PGM_ion torrent	CQ012022	HIV-1 RT	752343	680565	20	160	F	F	34131	100
PGM_ion torrent	CQ012022	HIV-1 RT	752343	680565	20	161	Q	Q	34463	99.2
PGM_ion torrent	CQ012022	HIV-1 RT	752343	680565	20	162	S	S	33906	86.5
PGM_ion torrent	CQ012022	HIV-1 RT	752343	680565	20	163	S	S	33227	100
PGM_ion torrent	CQ012022	HIV-1 RT	752343	680565	20	164	M	M	33230	100
PGM_ion torrent	CQ012022	HIV-1 RT	752343	680565	20	165	T	T	33438	99.3
PGM_ion torrent	CQ012022	HIV-1 RT	752343	680565	20	166	K	K	35917	94.6
PGM_ion torrent	CQ012022	HIV-1 RT	752343	680565	20	167	I	I	35974	100
PGM_ion torrent	CQ012022	HIV-1 RT	752343	680565	20	168	L	L	34680	100
PGM_ion torrent	CQ012022	HIV-1 RT	752343	680565	20	169	E	E	34665	100
PGM_ion torrent	CQ012022	HIV-1 RT	752343	680565	20	170	P	P	34166	100
PGM_ion torrent	CQ012022	HIV-1 RT	752343	680565	20	171	F	Y	33296	100
PGM_ion torrent	CQ012022	HIV-1 RT	752343	680565	20	172	R	R	33874	100
PGM_ion torrent	CQ012022	HIV-1 RT	752343	680565	20	173	K	T	34152	98.3
PGM_ion torrent	CQ012022	HIV-1 RT	752343	680565	20	174	Q	K	35718	94.8
PGM_ion torrent	CQ012022	HIV-1 RT	752343	680565	20	175	N	N	35278	100
PGM_ion torrent	CQ012022	HIV-1 RT	752343	680565	20	176	P	P	34752	100
PGM_ion torrent	CQ012022	HIV-1 RT	752343	680565	20	177	D	E	34137	100
PGM_ion torrent	CQ012022	HIV-1 RT	752343	680565	20	178	I	L	33896	100
PGM_ion torrent	CQ012022	HIV-1 RT	752343	680565	20	179	V	V	33907	100
PGM_ion torrent	CQ012022	HIV-1 RT	752343	680565	20	180	I	I	33687	100
PGM_ion torrent	CQ012022	HIV-1 RT	752343	680565	20	181	Y	C	33531	100
PGM_ion torrent	CQ012022	HIV-1 RT	752343	680565	20	182	Q	Q	33938	100
PGM_ion torrent	CQ012022	HIV-1 RT	752343	680565	20	183	Y	Y	33818	100
PGM_ion torrent	CQ012022	HIV-1 RT	752343	680565	20	184	M	M	33522	100
PGM_ion torrent	CQ012022	HIV-1 RT	752343	680565	20	185	D	D	33653	100
PGM_ion torrent	CQ012022	HIV-1 RT	752343	680565	20	186	D	D	33810	98.8
PGM_ion torrent	CQ012022	HIV-1 RT	752343	680565	20	187	L	L	33791	100
PGM_ion torrent	CQ012022	HIV-1 RT	752343	680565	20	188	Y	Y	33036	100
PGM_ion torrent	CQ012022	HIV-1 RT	752343	680565	20	189	V	V	32994	100
PGM_ion torrent	CQ012022	HIV-1 RT	752343	680565	20	190	G	A	33169	100
PGM_ion torrent	CQ012022	HIV-1 RT	752343	680565	20	191	S	S	33309	100
PGM_ion torrent	CQ012022	HIV-1 RT	752343	680565	20	192	D	D	33757	100
PGM_ion torrent	CQ012022	HIV-1 RT	752343	680565	20	193	L	L	34657	100
PGM_ion torrent	CQ012022	HIV-1 RT	752343	680565	20	194	E	E	34400	100
PGM_ion torrent	CQ012022	HIV-1 RT	752343	680565	20	195	I	I	34402	100
PGM_ion torrent	CQ012022	HIV-1 RT	752343	680565	20	196	G	G	33873	100
PGM_ion torrent	CQ012022	HIV-1 RT	752343	680565	20	197	Q	Q	33704	100
PGM_ion torrent	CQ012022	HIV-1 RT	752343	680565	20	198	H	H	33531	100
PGM_ion torrent	CQ012022	HIV-1 RT	752343	680565	20	199	R	R	33343	100
PGM_ion torrent	CQ012022	HIV-1 RT	752343	680565	20	200	T	T	33530	100
PGM_ion torrent	CQ012022	HIV-1 RT	752343	680565	20	201	K	K	34935	92.2
PGM_ion torrent	CQ012022	HIV-1 RT	752343	680565	20	202	I	I	34785	100
PGM_ion torrent	CQ012022	HIV-1 RT	752343	680565	20	203	E	K	33929	100
PGM_ion torrent	CQ012022	HIV-1 RT	752343	680565	20	204	E	E	33975	100
PGM_ion torrent	CQ012022	HIV-1 RT	752343	680565	20	205	L	L	34540	100
PGM_ion torrent	CQ012022	HIV-1 RT	752343	680565	20	206	R	R	34682	100
PGM_ion torrent	CQ012022	HIV-1 RT	752343	680565	20	207	Q	E	34150	100
PGM_ion torrent	CQ012022	HIV-1 RT	752343	680565	20	208	H	Y	33977	100
PGM_ion torrent	CQ012022	HIV-1 RT	752343	680565	20	209	L	L	34463	100
PGM_ion torrent	CQ012022	HIV-1 RT	752343	680565	20	210	L	L	33667	100
PGM_ion torrent	CQ012022	HIV-1 RT	752343	680565	20	211	R	A	33467	100
PGM_ion torrent	CQ012022	HIV-1 RT	752343	680565	20	212	W	W	34128	100
PGM_ion torrent	CQ012022	HIV-1 RT	752343	680565	20	213	G	G	34149	99.3
PGM_ion torrent	CQ012022	HIV-1 RT	752343	680565	20	214	L	L	33319	99.3
PGM_ion torrent	CQ012022	HIV-1 RT	752343	680565	20	215	T	F	33446	98.4
PGM_ion torrent	CQ012022	HIV-1 RT	752343	680565	20	216	T	T	33770	100
PGM_ion torrent	CQ012022	HIV-1 RT	752343	680565	20	217	P	P	34408	100
PGM_ion torrent	CQ012022	HIV-1 RT	752343	680565	20	218	D	D	34163	100
PGM_ion torrent	CQ012022	HIV-1 RT	752343	680565	20	219	K	Q	33881	95.6
PGM_ion torrent	CQ012022	HIV-1 RT	752343	680565	20	220	K	K	34279	100
PGM_ion torrent	CQ012022	HIV-1 RT	752343	680565	20	221	H	H	33712	100
PGM_ion torrent	CQ012022	HIV-1 RT	752343	680565	20	222	Q	Q	32814	100
PGM_ion torrent	CQ012022	HIV-1 RT	752343	680565	20	223	K	Q	32147	100
PGM_ion torrent	CQ012022	HIV-1 RT	752343	680565	20	224	E	E	31636	100
PGM_ion torrent	CQ012022	HIV-1 RT	752343	680565	20	225	P	P	30546	98.1
PGM_ion torrent	CQ012022	HIV-1 RT	752343	680565	20	226	P	P	30206	92.3
PGM_ion torrent	CQ012022	HIV-1 RT	752343	680565	20	227	F	F	29752	71.8
PGM_ion torrent	CQ012022	HIV-1 RT	752343	680565	20	228	L	H	29691	99.6
PGM_ion torrent	CQ012022	HIV-1 RT	752343	680565	20	229	W	W	29707	100
PGM_ion torrent	CQ012022	HIV-1 RT	752343	680565	20	230	M	M	29894	100
PGM_ion torrent	CQ012022	HIV-1 RT	752343	680565	20	231	G	G	29472	99.4
PGM_ion torrent	CQ012022	HIV-1 RT	752343	680565	20	232	Y	Y	29785	99.5
PGM_ion torrent	CQ012022	HIV-1 RT	752343	680565	20	233	E	E	30152	99.4
PGM_ion torrent	CQ012022	HIV-1 RT	752343	680565	20	234	L	L	30516	99.1
PGM_ion torrent	CQ012022	HIV-1 RT	752343	680565	20	235	H	H	30299	100
PGM_ion torrent	CQ012022	HIV-1 RT	752343	680565	20	236	P	P	30233	100
PGM_ion torrent	CQ012022	HIV-1 RT	752343	680565	20	237	D	D	30749	100
PGM_ion torrent	CQ012022	HIV-1 RT	752343	680565	20	238	K	K	31230	99.2
PGM_ion torrent	CQ012022	HIV-1 RT	752343	680565	20	239	W	W	31342	100
PGM_ion torrent	CQ012022	HIV-1 RT	752343	680565	20	240	T	T	31317	100
PGM_ion torrent	CQ012022	HIV-1 RT	752343	680565	20	241	V	V	31482	100
PGM_ion torrent	CQ012022	HIV-1 RT	752343	680565	20	242	Q	Q	31422	100
PGM_ion torrent	CQ012022	HIV-1 RT	752343	680565	20	243	P	P	31314	100
PGM_ion torrent	CQ012022	HIV-1 RT	752343	680565	20	244	I	I	31699	100
PGM_ion torrent	CQ012022	HIV-1 RT	752343	680565	20	245	V	Q	31904	100
PGM_ion torrent	CQ012022	HIV-1 RT	752343	680565	20	246	L	L	31611	100
PGM_ion torrent	CQ012022	HIV-1 RT	752343	680565	20	247	P	P	31288	100
PGM_ion torrent	CQ012022	HIV-1 RT	752343	680565	20	248	E	D	31699	100
PGM_ion torrent	CQ012022	HIV-1 RT	752343	680565	20	249	K	K	32238	100
PGM_ion torrent	CQ012022	HIV-1 RT	752343	680565	20	250	D	E	32755	100
PGM_ion torrent	CQ012022	HIV-1 RT	752343	680565	20	251	S	S	32435	100
PGM_ion torrent	CQ012022	HIV-1 RT	752343	680565	20	252	W	W	32020	100
PGM_ion torrent	CQ012022	HIV-1 RT	752343	680565	20	253	T	T	31727	100
PGM_ion torrent	CQ012022	HIV-1 RT	752343	680565	20	254	V	V	31923	100
PGM_ion torrent	CQ012022	HIV-1 RT	752343	680565	20	255	N	N	31956	100
PGM_ion torrent	CQ012022	HIV-1 RT	752343	680565	20	256	D	D	31905	100
PGM_ion torrent	CQ012022	HIV-1 RT	752343	680565	20	257	I	I	32076	100
PGM_ion torrent	CQ012022	HIV-1 RT	752343	680565	20	258	Q	Q	33417	100
PGM_ion torrent	CQ012022	HIV-1 RT	752343	680565	20	259	K	K	33017	100
PGM_ion torrent	CQ012022	HIV-1 RT	752343	680565	20	260	L	L	32641	100
PGM_ion torrent	CQ012022	HIV-1 RT	752343	680565	20	261	V	V	31946	100
PGM_ion torrent	CQ012022	HIV-1 RT	752343	680565	20	262	G	G	32450	98.6
PGM_ion torrent	CQ012022	HIV-1 RT	752343	680565	20	263	K	K	32263	100
PGM_ion torrent	CQ012022	HIV-1 RT	752343	680565	20	264	L	L	32609	100
PGM_ion torrent	CQ012022	HIV-1 RT	752343	680565	20	265	N	N	32346	100
PGM_ion torrent	CQ012022	HIV-1 RT	752343	680565	20	266	W	W	32249	100
PGM_ion torrent	CQ012022	HIV-1 RT	752343	680565	20	267	A	A	32330	100
PGM_ion torrent	CQ012022	HIV-1 RT	752343	680565	20	268	S	S	31971	100
PGM_ion torrent	CQ012022	HIV-1 RT	752343	680565	20	269	Q	Q	32451	100
PGM_ion torrent	CQ012022	HIV-1 RT	752343	680565	20	270	I	I	32255	100
PGM_ion torrent	CQ012022	HIV-1 RT	752343	680565	20	271	Y	Y	32334	100
PGM_ion torrent	CQ012022	HIV-1 RT	752343	680565	20	272	P	P	32843	100
PGM_ion torrent	CQ012022	HIV-1 RT	752343	680565	20	273	G	G	32582	100
PGM_ion torrent	CQ012022	HIV-1 RT	752343	680565	20	274	I	I	32499	100
PGM_ion torrent	CQ012022	HIV-1 RT	752343	680565	20	275	K	K	32550	100
PGM_ion torrent	CQ012022	HIV-1 RT	752343	680565	20	276	V	V	32214	100
PGM_ion torrent	CQ012022	HIV-1 RT	752343	680565	20	277	R	K	31450	100
PGM_ion torrent	CQ012022	HIV-1 RT	752343	680565	20	278	Q	Q	31823	100
PGM_ion torrent	CQ012022	HIV-1 RT	752343	680565	20	279	L	L	31471	100
PGM_ion torrent	CQ012022	HIV-1 RT	752343	680565	20	280	C	C	31429	100
PGM_ion torrent	CQ012022	HIV-1 RT	752343	680565	20	281	K	K	31519	100
PGM_ion torrent	CQ012022	HIV-1 RT	752343	680565	20	282	L	L	31614	100
PGM_ion torrent	CQ012022	HIV-1 RT	752343	680565	20	283	L	I	31141	100
PGM_ion torrent	CQ012022	HIV-1 RT	752343	680565	20	284	R	R	31292	100
PGM_ion torrent	CQ012022	HIV-1 RT	752343	680565	20	285	G	G	31166	100
PGM_ion torrent	CQ012022	HIV-1 RT	752343	680565	20	286	T	A	31082	100
PGM_ion torrent	CQ012022	HIV-1 RT	752343	680565	20	287	K	K	31217	100
PGM_ion torrent	CQ012022	HIV-1 RT	752343	680565	20	288	A	A	30693	100
PGM_ion torrent	CQ012022	HIV-1 RT	752343	680565	20	289	L	L	30712	100
PGM_ion torrent	CQ012022	HIV-1 RT	752343	680565	20	290	T	T	30755	100
PGM_ion torrent	CQ012022	HIV-1 RT	752343	680565	20	291	E	D	31001	100
PGM_ion torrent	CQ012022	HIV-1 RT	752343	680565	20	292	V	I	31058	100
PGM_ion torrent	CQ012022	HIV-1 RT	752343	680565	20	293	I	V	31285	100
PGM_ion torrent	CQ012022	HIV-1 RT	752343	680565	20	294	P	P	31069	100
PGM_ion torrent	CQ012022	HIV-1 RT	752343	680565	20	295	L	L	31184	100
PGM_ion torrent	CQ012022	HIV-1 RT	752343	680565	20	296	T	T	30661	100
PGM_ion torrent	CQ012022	HIV-1 RT	752343	680565	20	297	E	Q	31071	99.4
PGM_ion torrent	CQ012022	HIV-1 RT	752343	680565	20	298	E	E	31432	100
PGM_ion torrent	CQ012022	HIV-1 RT	752343	680565	20	299	A	A	31009	100
PGM_ion torrent	CQ012022	HIV-1 RT	752343	680565	20	300	E	E	30461	100
PGM_ion torrent	CQ012022	HIV-1 RT	752343	680565	20	301	L	L	30477	100
PGM_ion torrent	CQ012022	HIV-1 RT	752343	680565	20	302	E	E	30079	100
PGM_ion torrent	CQ012022	HIV-1 RT	752343	680565	20	303	L	L	29999	100
PGM_ion torrent	CQ012022	HIV-1 RT	752343	680565	20	304	A	A	29409	100
PGM_ion torrent	CQ012022	HIV-1 RT	752343	680565	20	305	E	E	29178	100
PGM_ion torrent	CQ012022	HIV-1 RT	752343	680565	20	306	N	N	29009	100
PGM_ion torrent	CQ012022	HIV-1 RT	752343	680565	20	307	R	R	28641	100
PGM_ion torrent	CQ012022	HIV-1 RT	752343	680565	20	308	E	E	28718	99.2
PGM_ion torrent	CQ012022	HIV-1 RT	752343	680565	20	309	I	I	28153	100
PGM_ion torrent	CQ012022	HIV-1 RT	752343	680565	20	310	L	L	28559	100
PGM_ion torrent	CQ012022	HIV-1 RT	752343	680565	20	311	K	K	27947	98.9
PGM_ion torrent	CQ012022	HIV-1 RT	752343	680565	20	312	E	E	27517	100
PGM_ion torrent	CQ012022	HIV-1 RT	752343	680565	20	313	P	P	27548	100
PGM_ion torrent	CQ012022	HIV-1 RT	752343	680565	20	314	V	V	27489	100
PGM_ion torrent	CQ012022	HIV-1 RT	752343	680565	20	315	H	H	27471	100
PGM_ion torrent	CQ012022	HIV-1 RT	752343	680565	20	316	G	G	27059	100
PGM_ion torrent	CQ012022	HIV-1 RT	752343	680565	20	317	V	V	26992	100
PGM_ion torrent	CQ012022	HIV-1 RT	752343	680565	20	318	Y	Y	27117	100
PGM_ion torrent	CQ012022	HIV-1 RT	752343	680565	20	319	Y	Y	26805	100
PGM_ion torrent	CQ012022	HIV-1 RT	752343	680565	20	320	D	D	26532	100
PGM_ion torrent	CQ012022	HIV-1 RT	752343	680565	20	321	P	P	26467	100
PGM_ion torrent	CQ012022	HIV-1 RT	752343	680565	20	322	S	S	26302	100
PGM_ion torrent	CQ012022	HIV-1 RT	752343	680565	20	323	K	K	26661	96.6
PGM_ion torrent	CQ012022	HIV-1 RT	752343	680565	20	324	D	E	25999	100
PGM_ion torrent	CQ012022	HIV-1 RT	752343	680565	20	325	L	L	25552	100
PGM_ion torrent	CQ012022	HIV-1 RT	752343	680565	20	326	I	I	25137	100
PGM_ion torrent	CQ012022	HIV-1 RT	752343	680565	20	327	A	A	25267	100
PGM_ion torrent	CQ012022	HIV-1 RT	752343	680565	20	328	E	E	25376	100
PGM_ion torrent	CQ012022	HIV-1 RT	752343	680565	20	329	I	I	25212	99.4
PGM_ion torrent	CQ012022	HIV-1 RT	752343	680565	20	330	Q	Q	25350	100
PGM_ion torrent	CQ012022	HIV-1 RT	752343	680565	20	331	K	K	25029	100
PGM_ion torrent	CQ012022	HIV-1 RT	752343	680565	20	332	Q	Q	24921	100
PGM_ion torrent	CQ012022	HIV-1 RT	752343	680565	20	333	G	D	23977	100
PGM_ion torrent	CQ012022	HIV-1 RT	752343	680565	20	334	Q	H	24443	100
PGM_ion torrent	CQ012022	HIV-1 RT	752343	680565	20	335	G	G	24371	100
PGM_ion torrent	CQ012022	HIV-1 RT	752343	680565	20	336	Q	Q	24224	100
PGM_ion torrent	CQ012022	HIV-1 RT	752343	680565	20	337	W	W	23870	100
PGM_ion torrent	CQ012022	HIV-1 RT	752343	680565	20	338	T	T	23249	100
PGM_ion torrent	CQ012022	HIV-1 RT	752343	680565	20	339	Y	Y	23158	100
PGM_ion torrent	CQ012022	HIV-1 RT	752343	680565	20	340	Q	Q	23870	100
PGM_ion torrent	CQ012022	HIV-1 RT	752343	680565	20	341	I	I	23614	100
PGM_ion torrent	CQ012022	HIV-1 RT	752343	680565	20	342	Y	Y	23135	100
PGM_ion torrent	CQ012022	HIV-1 RT	752343	680565	20	343	Q	Q	22425	100
PGM_ion torrent	CQ012022	HIV-1 RT	752343	680565	20	344	E	E	22102	100
PGM_ion torrent	CQ012022	HIV-1 RT	752343	680565	20	345	P	P	21802	100
PGM_ion torrent	CQ012022	HIV-1 RT	752343	680565	20	346	F	F	21708	100
PGM_ion torrent	CQ012022	HIV-1 RT	752343	680565	20	347	K	K	21626	97.6
PGM_ion torrent	CQ012022	HIV-1 RT	752343	680565	20	348	N	N	20662	100
PGM_ion torrent	CQ012022	HIV-1 RT	752343	680565	20	349	L	L	19916	100
PGM_ion torrent	CQ012022	HIV-1 RT	752343	680565	20	350	K	K	19363	100
PGM_ion torrent	CQ012022	HIV-1 RT	752343	680565	20	351	T	T	19320	99.4
PGM_ion torrent	CQ012022	HIV-1 RT	752343	680565	20	352	G	G	19018	89.2
PGM_ion torrent	CQ012022	HIV-1 RT	752343	680565	20	353	K	K	18685	100
PGM_ion torrent	CQ012022	HIV-1 RT	752343	680565	20	354	Y	Y	18498	100
PGM_ion torrent	CQ012022	HIV-1 RT	752343	680565	20	355	A	A	18998	99.4
PGM_ion torrent	CQ012022	HIV-1 RT	752343	680565	20	356	R	K	19498	89.9
PGM_ion torrent	CQ012022	HIV-1 RT	752343	680565	20	357	M	M	19612	100
PGM_ion torrent	CQ012022	HIV-1 RT	752343	680565	20	358	R	R	18716	100
PGM_ion torrent	CQ012022	HIV-1 RT	752343	680565	20	359	G	S	18775	100
PGM_ion torrent	CQ012022	HIV-1 RT	752343	680565	20	360	A	A	18634	100
PGM_ion torrent	CQ012022	HIV-1 RT	752343	680565	20	361	H	H	18564	100
PGM_ion torrent	CQ012022	HIV-1 RT	752343	680565	20	362	T	T	18459	100
PGM_ion torrent	CQ012022	HIV-1 RT	752343	680565	20	363	N	N	18190	100
PGM_ion torrent	CQ012022	HIV-1 RT	752343	680565	20	364	D	D	17719	100
PGM_ion torrent	CQ012022	HIV-1 RT	752343	680565	20	365	V	I	17474	100
PGM_ion torrent	CQ012022	HIV-1 RT	752343	680565	20	366	K	K	17519	98.1
PGM_ion torrent	CQ012022	HIV-1 RT	752343	680565	20	367	Q	Q	17242	100
PGM_ion torrent	CQ012022	HIV-1 RT	752343	680565	20	368	L	L	16813	100
PGM_ion torrent	CQ012022	HIV-1 RT	752343	680565	20	369	T	T	16625	100
PGM_ion torrent	CQ012022	HIV-1 RT	752343	680565	20	370	E	E	16137	100
PGM_ion torrent	CQ012022	HIV-1 RT	752343	680565	20	371	A	A	15738	100
PGM_ion torrent	CQ012022	HIV-1 RT	752343	680565	20	372	V	V	15516	100
PGM_ion torrent	CQ012022	HIV-1 RT	752343	680565	20	373	Q	Q	15287	100
PGM_ion torrent	CQ012022	HIV-1 RT	752343	680565	20	374	K	K	15049	100
PGM_ion torrent	CQ012022	HIV-1 RT	752343	680565	20	375	I	I	14380	92.8
PGM_ion torrent	CQ012022	HIV-1 RT	752343	680565	20	376	T	C	14186	100
PGM_ion torrent	CQ012022	HIV-1 RT	752343	680565	20	377	T	T	14393	100
PGM_ion torrent	CQ012022	HIV-1 RT	752343	680565	20	378	E	E	15611	100
PGM_ion torrent	CQ012022	HIV-1 IN	752343	680565	20	1	F	F	26804	100
PGM_ion torrent	CQ012022	HIV-1 IN	752343	680565	20	2	L	L	29584	100
PGM_ion torrent	CQ012022	HIV-1 IN	752343	680565	20	3	D	E	30030	100
PGM_ion torrent	CQ012022	HIV-1 IN	752343	680565	20	4	G	G	31313	100
PGM_ion torrent	CQ012022	HIV-1 IN	752343	680565	20	5	I	I	31911	100
PGM_ion torrent	CQ012022	HIV-1 IN	752343	680565	20	6	D	D	33672	100
PGM_ion torrent	CQ012022	HIV-1 IN	752343	680565	20	7	K	R	34611	100
PGM_ion torrent	CQ012022	HIV-1 IN	752343	680565	20	8	A	A	36615	100
PGM_ion torrent	CQ012022	HIV-1 IN	752343	680565	20	9	Q	Q	39379	100
PGM_ion torrent	CQ012022	HIV-1 IN	752343	680565	20	10	D	E	40675	100
PGM_ion torrent	CQ012022	HIV-1 IN	752343	680565	20	11	E	E	41644	100
PGM_ion torrent	CQ012022	HIV-1 IN	752343	680565	20	12	H	H	42237	100
PGM_ion torrent	CQ012022	HIV-1 IN	752343	680565	20	13	E	E	44345	100
PGM_ion torrent	CQ012022	HIV-1 IN	752343	680565	20	14	K	K	45384	97.2
PGM_ion torrent	CQ012022	HIV-1 IN	752343	680565	20	15	Y	Y	45177	100
PGM_ion torrent	CQ012022	HIV-1 IN	752343	680565	20	16	H	H	45342	100
PGM_ion torrent	CQ012022	HIV-1 IN	752343	680565	20	17	S	N	47451	100
PGM_ion torrent	CQ012022	HIV-1 IN	752343	680565	20	18	N	N	48244	100
PGM_ion torrent	CQ012022	HIV-1 IN	752343	680565	20	19	W	W	48396	100
PGM_ion torrent	CQ012022	HIV-1 IN	752343	680565	20	20	R	R	47815	100
PGM_ion torrent	CQ012022	HIV-1 IN	752343	680565	20	21	A	A	48603	100
PGM_ion torrent	CQ012022	HIV-1 IN	752343	680565	20	22	M	M	48398	100
PGM_ion torrent	CQ012022	HIV-1 IN	752343	680565	20	23	A	A	48599	100
PGM_ion torrent	CQ012022	HIV-1 IN	752343	680565	20	24	S	S	48440	98.4
PGM_ion torrent	CQ012022	HIV-1 IN	752343	680565	20	25	D	D	49239	97.6
PGM_ion torrent	CQ012022	HIV-1 IN	752343	680565	20	26	F	F	50207	100
PGM_ion torrent	CQ012022	HIV-1 IN	752343	680565	20	27	N	N	50082	100
PGM_ion torrent	CQ012022	HIV-1 IN	752343	680565	20	28	L	L	51279	100
PGM_ion torrent	CQ012022	HIV-1 IN	752343	680565	20	29	P	P	50883	100
PGM_ion torrent	CQ012022	HIV-1 IN	752343	680565	20	30	P	P	51620	99.3
PGM_ion torrent	CQ012022	HIV-1 IN	752343	680565	20	31	V	V	51324	100
PGM_ion torrent	CQ012022	HIV-1 IN	752343	680565	20	32	V	V	51791	100
PGM_ion torrent	CQ012022	HIV-1 IN	752343	680565	20	33	A	A	52743	100
PGM_ion torrent	CQ012022	HIV-1 IN	752343	680565	20	34	K	K	54519	97.1
PGM_ion torrent	CQ012022	HIV-1 IN	752343	680565	20	35	E	E	53677	100
PGM_ion torrent	CQ012022	HIV-1 IN	752343	680565	20	36	I	I	53199	100
PGM_ion torrent	CQ012022	HIV-1 IN	752343	680565	20	37	V	V	53468	100
PGM_ion torrent	CQ012022	HIV-1 IN	752343	680565	20	38	A	A	53490	100
PGM_ion torrent	CQ012022	HIV-1 IN	752343	680565	20	39	S	S	53781	100
PGM_ion torrent	CQ012022	HIV-1 IN	752343	680565	20	40	C	C	53102	100
PGM_ion torrent	CQ012022	HIV-1 IN	752343	680565	20	41	D	D	53606	100
PGM_ion torrent	CQ012022	HIV-1 IN	752343	680565	20	42	K	K	53015	100
PGM_ion torrent	CQ012022	HIV-1 IN	752343	680565	20	43	C	C	51964	100
PGM_ion torrent	CQ012022	HIV-1 IN	752343	680565	20	44	Q	Q	50586	100
PGM_ion torrent	CQ012022	HIV-1 IN	752343	680565	20	45	L	L	50654	98.2
PGM_ion torrent	CQ012022	HIV-1 IN	752343	680565	20	46	K	K	51268	100
PGM_ion torrent	CQ012022	HIV-1 IN	752343	680565	20	47	G	G	50837	100
PGM_ion torrent	CQ012022	HIV-1 IN	752343	680565	20	48	E	E	50597	100
PGM_ion torrent	CQ012022	HIV-1 IN	752343	680565	20	49	A	A	50497	100
PGM_ion torrent	CQ012022	HIV-1 IN	752343	680565	20	50	M	M	50978	100
PGM_ion torrent	CQ012022	HIV-1 IN	752343	680565	20	51	H	H	50928	100
PGM_ion torrent	CQ012022	HIV-1 IN	752343	680565	20	52	G	G	51436	98.7
PGM_ion torrent	CQ012022	HIV-1 IN	752343	680565	20	53	Q	Q	51645	100
PGM_ion torrent	CQ012022	HIV-1 IN	752343	680565	20	54	V	V	51852	100
PGM_ion torrent	CQ012022	HIV-1 IN	752343	680565	20	55	D	D	51517	100
PGM_ion torrent	CQ012022	HIV-1 IN	752343	680565	20	56	C	C	52203	100
PGM_ion torrent	CQ012022	HIV-1 IN	752343	680565	20	57	S	S	51246	100
PGM_ion torrent	CQ012022	HIV-1 IN	752343	680565	20	58	P	P	52366	100
PGM_ion torrent	CQ012022	HIV-1 IN	752343	680565	20	59	G	G	52369	100
PGM_ion torrent	CQ012022	HIV-1 IN	752343	680565	20	60	I	I	51738	100
PGM_ion torrent	CQ012022	HIV-1 IN	752343	680565	20	61	W	W	51492	100
PGM_ion torrent	CQ012022	HIV-1 IN	752343	680565	20	62	Q	Q	50840	100
PGM_ion torrent	CQ012022	HIV-1 IN	752343	680565	20	63	L	L	50931	100
PGM_ion torrent	CQ012022	HIV-1 IN	752343	680565	20	64	D	D	50336	100
PGM_ion torrent	CQ012022	HIV-1 IN	752343	680565	20	65	C	C	50098	100
PGM_ion torrent	CQ012022	HIV-1 IN	752343	680565	20	66	T	T	49708	100
PGM_ion torrent	CQ012022	HIV-1 IN	752343	680565	20	67	H	H	50293	100
PGM_ion torrent	CQ012022	HIV-1 IN	752343	680565	20	68	L	L	51108	100
PGM_ion torrent	CQ012022	HIV-1 IN	752343	680565	20	69	E	E	50713	100
PGM_ion torrent	CQ012022	HIV-1 IN	752343	680565	20	70	G	G	51000	96.2
PGM_ion torrent	CQ012022	HIV-1 IN	752343	680565	20	71	K	K	49964	100
PGM_ion torrent	CQ012022	HIV-1 IN	752343	680565	20	72	V	V	49849	100
PGM_ion torrent	CQ012022	HIV-1 IN	752343	680565	20	73	I	I	48741	100
PGM_ion torrent	CQ012022	HIV-1 IN	752343	680565	20	74	L	L	49649	100
PGM_ion torrent	CQ012022	HIV-1 IN	752343	680565	20	75	V	V	48935	100
PGM_ion torrent	CQ012022	HIV-1 IN	752343	680565	20	76	A	A	48677	100
PGM_ion torrent	CQ012022	HIV-1 IN	752343	680565	20	77	V	V	48900	100
PGM_ion torrent	CQ012022	HIV-1 IN	752343	680565	20	78	H	H	48374	100
PGM_ion torrent	CQ012022	HIV-1 IN	752343	680565	20	79	V	V	48259	100
PGM_ion torrent	CQ012022	HIV-1 IN	752343	680565	20	80	A	A	49018	100
PGM_ion torrent	CQ012022	HIV-1 IN	752343	680565	20	81	S	S	49216	100
PGM_ion torrent	CQ012022	HIV-1 IN	752343	680565	20	82	G	G	48859	100
PGM_ion torrent	CQ012022	HIV-1 IN	752343	680565	20	83	Y	Y	48429	100
PGM_ion torrent	CQ012022	HIV-1 IN	752343	680565	20	84	I	I	48587	100
PGM_ion torrent	CQ012022	HIV-1 IN	752343	680565	20	85	E	E	50161	100
PGM_ion torrent	CQ012022	HIV-1 IN	752343	680565	20	86	A	A	52450	100
PGM_ion torrent	CQ012022	HIV-1 IN	752343	680565	20	87	E	E	53686	100
PGM_ion torrent	CQ012022	HIV-1 IN	752343	680565	20	88	V	V	53718	100
PGM_ion torrent	CQ012022	HIV-1 IN	752343	680565	20	89	I	I	53500	100
PGM_ion torrent	CQ012022	HIV-1 IN	752343	680565	20	90	P	P	55436	100
PGM_ion torrent	CQ012022	HIV-1 IN	752343	680565	20	91	A	A	56179	100
PGM_ion torrent	CQ012022	HIV-1 IN	752343	680565	20	92	E	E	56770	100
PGM_ion torrent	CQ012022	HIV-1 IN	752343	680565	20	93	T	T	56880	100
PGM_ion torrent	CQ012022	HIV-1 IN	752343	680565	20	94	G	G	57012	100
PGM_ion torrent	CQ012022	HIV-1 IN	752343	680565	20	95	Q	Q	57604	100
PGM_ion torrent	CQ012022	HIV-1 IN	752343	680565	20	96	E	E	58007	100
PGM_ion torrent	CQ012022	HIV-1 IN	752343	680565	20	97	T	T	57866	100
PGM_ion torrent	CQ012022	HIV-1 IN	752343	680565	20	98	A	A	57668	100
PGM_ion torrent	CQ012022	HIV-1 IN	752343	680565	20	99	Y	Y	56586	100
PGM_ion torrent	CQ012022	HIV-1 IN	752343	680565	20	100	F	Y	56787	100
PGM_ion torrent	CQ012022	HIV-1 IN	752343	680565	20	101	L	I	56868	100
PGM_ion torrent	CQ012022	HIV-1 IN	752343	680565	20	102	L	L	61240	100
PGM_ion torrent	CQ012022	HIV-1 IN	752343	680565	20	103	K	K	60350	98.9
PGM_ion torrent	CQ012022	HIV-1 IN	752343	680565	20	104	L	L	59797	100
PGM_ion torrent	CQ012022	HIV-1 IN	752343	680565	20	105	A	A	58665	100
PGM_ion torrent	CQ012022	HIV-1 IN	752343	680565	20	106	G	G	60117	100
PGM_ion torrent	CQ012022	HIV-1 IN	752343	680565	20	107	R	R	59556	100
PGM_ion torrent	CQ012022	HIV-1 IN	752343	680565	20	108	W	W	59150	100
PGM_ion torrent	CQ012022	HIV-1 IN	752343	680565	20	109	P	P	58499	100
PGM_ion torrent	CQ012022	HIV-1 IN	752343	680565	20	110	V	V	59079	98.1
PGM_ion torrent	CQ012022	HIV-1 IN	752343	680565	20	111	K	K	58774	100
PGM_ion torrent	CQ012022	HIV-1 IN	752343	680565	20	112	T	V	57642	100
PGM_ion torrent	CQ012022	HIV-1 IN	752343	680565	20	113	I	I	56424	100
PGM_ion torrent	CQ012022	HIV-1 IN	752343	680565	20	114	H	H	56444	100
PGM_ion torrent	CQ012022	HIV-1 IN	752343	680565	20	115	T	T	56625	100
PGM_ion torrent	CQ012022	HIV-1 IN	752343	680565	20	116	D	D	58644	100
PGM_ion torrent	CQ012022	HIV-1 IN	752343	680565	20	117	N	N	58798	100
PGM_ion torrent	CQ012022	HIV-1 IN	752343	680565	20	118	G	G	58281	100
PGM_ion torrent	CQ012022	HIV-1 IN	752343	680565	20	119	S	P	58565	100
PGM_ion torrent	CQ012022	HIV-1 IN	752343	680565	20	120	N	N	61203	100
PGM_ion torrent	CQ012022	HIV-1 IN	752343	680565	20	121	F	F	61507	100
PGM_ion torrent	CQ012022	HIV-1 IN	752343	680565	20	122	T	T	62040	100
PGM_ion torrent	CQ012022	HIV-1 IN	752343	680565	20	123	G	S	62573	100
PGM_ion torrent	CQ012022	HIV-1 IN	752343	680565	20	124	A	A	62558	100
PGM_ion torrent	CQ012022	HIV-1 IN	752343	680565	20	125	T	A	63368	100
PGM_ion torrent	CQ012022	HIV-1 IN	752343	680565	20	126	V	V	63488	100
PGM_ion torrent	CQ012022	HIV-1 IN	752343	680565	20	127	R	K	63554	100
PGM_ion torrent	CQ012022	HIV-1 IN	752343	680565	20	128	A	A	62907	100
PGM_ion torrent	CQ012022	HIV-1 IN	752343	680565	20	129	A	A	62936	100
PGM_ion torrent	CQ012022	HIV-1 IN	752343	680565	20	130	C	C	63187	100
PGM_ion torrent	CQ012022	HIV-1 IN	752343	680565	20	131	W	W	62898	100
PGM_ion torrent	CQ012022	HIV-1 IN	752343	680565	20	132	W	W	62111	100
PGM_ion torrent	CQ012022	HIV-1 IN	752343	680565	20	133	A	A	61514	100
PGM_ion torrent	CQ012022	HIV-1 IN	752343	680565	20	134	G	G	59818	100
PGM_ion torrent	CQ012022	HIV-1 IN	752343	680565	20	135	I	I	58686	100
PGM_ion torrent	CQ012022	HIV-1 IN	752343	680565	20	136	K	Q	57861	100
PGM_ion torrent	CQ012022	HIV-1 IN	752343	680565	20	137	Q	Q	56477	100
PGM_ion torrent	CQ012022	HIV-1 IN	752343	680565	20	138	E	E	55164	100
PGM_ion torrent	CQ012022	HIV-1 IN	752343	680565	20	139	F	F	53656	85.1
PGM_ion torrent	CQ012022	HIV-1 IN	752343	680565	20	140	G	G	50922	100
PGM_ion torrent	CQ012022	HIV-1 IN	752343	680565	20	141	I	I	51061	99.2
PGM_ion torrent	CQ012022	HIV-1 IN	752343	680565	20	142	P	P	51214	100
PGM_ion torrent	CQ012022	HIV-1 IN	752343	680565	20	143	Y	Y	52029	100
PGM_ion torrent	CQ012022	HIV-1 IN	752343	680565	20	144	N	N	51722	100
PGM_ion torrent	CQ012022	HIV-1 IN	752343	680565	20	145	P	P	51874	100
PGM_ion torrent	CQ012022	HIV-1 IN	752343	680565	20	146	Q	Q	53883	100
PGM_ion torrent	CQ012022	HIV-1 IN	752343	680565	20	147	S	S	53081	100
PGM_ion torrent	CQ012022	HIV-1 IN	752343	680565	20	148	Q	Q	52994	100
PGM_ion torrent	CQ012022	HIV-1 IN	752343	680565	20	149	G	G	51604	100
PGM_ion torrent	CQ012022	HIV-1 IN	752343	680565	20	150	V	V	50476	100
PGM_ion torrent	CQ012022	HIV-1 IN	752343	680565	20	151	V	V	50502	100
PGM_ion torrent	CQ012022	HIV-1 IN	752343	680565	20	152	E	E	49825	99.3
PGM_ion torrent	CQ012022	HIV-1 IN	752343	680565	20	153	S	S	48909	100
PGM_ion torrent	CQ012022	HIV-1 IN	752343	680565	20	154	M	M	47786	99.5
PGM_ion torrent	CQ012022	HIV-1 IN	752343	680565	20	155	N	N	47087	100
PGM_ion torrent	CQ012022	HIV-1 IN	752343	680565	20	156	K	K	48269	100
PGM_ion torrent	CQ012022	HIV-1 IN	752343	680565	20	157	E	E	47182	100
PGM_ion torrent	CQ012022	HIV-1 IN	752343	680565	20	158	L	L	47425	100
PGM_ion torrent	CQ012022	HIV-1 IN	752343	680565	20	159	K	K	46412	100
PGM_ion torrent	CQ012022	HIV-1 IN	752343	680565	20	160	K	K	47241	99.3
PGM_ion torrent	CQ012022	HIV-1 IN	752343	680565	20	161	I	I	46901	100
PGM_ion torrent	CQ012022	HIV-1 IN	752343	680565	20	162	I	I	46346	100
PGM_ion torrent	CQ012022	HIV-1 IN	752343	680565	20	163	G	G	46271	100
PGM_ion torrent	CQ012022	HIV-1 IN	752343	680565	20	164	Q	Q	46385	100
PGM_ion torrent	CQ012022	HIV-1 IN	752343	680565	20	165	V	V	46616	100
PGM_ion torrent	CQ012022	HIV-1 IN	752343	680565	20	166	R	R	45976	100
PGM_ion torrent	CQ012022	HIV-1 IN	752343	680565	20	167	D	D	45062	100
PGM_ion torrent	CQ012022	HIV-1 IN	752343	680565	20	168	Q	Q	45663	100
PGM_ion torrent	CQ012022	HIV-1 IN	752343	680565	20	169	A	A	45513	100
PGM_ion torrent	CQ012022	HIV-1 IN	752343	680565	20	170	E	E	45147	100
PGM_ion torrent	CQ012022	HIV-1 IN	752343	680565	20	171	H	H	45017	100
PGM_ion torrent	CQ012022	HIV-1 IN	752343	680565	20	172	L	L	46100	100
PGM_ion torrent	CQ012022	HIV-1 IN	752343	680565	20	173	K	K	45257	100
PGM_ion torrent	CQ012022	HIV-1 IN	752343	680565	20	174	T	T	44581	100
PGM_ion torrent	CQ012022	HIV-1 IN	752343	680565	20	175	A	A	44503	100
PGM_ion torrent	CQ012022	HIV-1 IN	752343	680565	20	176	V	V	44165	100
PGM_ion torrent	CQ012022	HIV-1 IN	752343	680565	20	177	Q	Q	44208	100
PGM_ion torrent	CQ012022	HIV-1 IN	752343	680565	20	178	M	M	43480	100
PGM_ion torrent	CQ012022	HIV-1 IN	752343	680565	20	179	A	A	42714	100
PGM_ion torrent	CQ012022	HIV-1 IN	752343	680565	20	180	V	V	42206	100
PGM_ion torrent	CQ012022	HIV-1 IN	752343	680565	20	181	F	F	42153	100
PGM_ion torrent	CQ012022	HIV-1 IN	752343	680565	20	182	I	I	41487	100
PGM_ion torrent	CQ012022	HIV-1 IN	752343	680565	20	183	H	H	42411	100
PGM_ion torrent	CQ012022	HIV-1 IN	752343	680565	20	184	N	N	42904	100
PGM_ion torrent	CQ012022	HIV-1 IN	752343	680565	20	185	F	F	43238	99.5
PGM_ion torrent	CQ012022	HIV-1 IN	752343	680565	20	186	K	K	42398	100
PGM_ion torrent	CQ012022	HIV-1 IN	752343	680565	20	187	R	R	42606	99
PGM_ion torrent	CQ012022	HIV-1 IN	752343	680565	20	188	K	K	42478	100
PGM_ion torrent	CQ012022	HIV-1 IN	752343	680565	20	189	G	G	43213	95.3
PGM_ion torrent	CQ012022	HIV-1 IN	752343	680565	20	190	G	G	44009	100
PGM_ion torrent	CQ012022	HIV-1 IN	752343	680565	20	191	I	I	44806	99.1
PGM_ion torrent	CQ012022	HIV-1 IN	752343	680565	20	192	G	G	45418	99.4
PGM_ion torrent	CQ012022	HIV-1 IN	752343	680565	20	193	G	G	45641	99.3
PGM_ion torrent	CQ012022	HIV-1 IN	752343	680565	20	194	Y	Y	46188	100
PGM_ion torrent	CQ012022	HIV-1 IN	752343	680565	20	195	S	S	46314	100
PGM_ion torrent	CQ012022	HIV-1 IN	752343	680565	20	196	A	A	46879	100
PGM_ion torrent	CQ012022	HIV-1 IN	752343	680565	20	197	G	G	46269	100
PGM_ion torrent	CQ012022	HIV-1 IN	752343	680565	20	198	E	E	46795	100
PGM_ion torrent	CQ012022	HIV-1 IN	752343	680565	20	199	R	R	46016	100
PGM_ion torrent	CQ012022	HIV-1 IN	752343	680565	20	200	I	I	45267	100
PGM_ion torrent	CQ012022	HIV-1 IN	752343	680565	20	201	V	V	44775	100
PGM_ion torrent	CQ012022	HIV-1 IN	752343	680565	20	202	D	D	44996	100
PGM_ion torrent	CQ012022	HIV-1 IN	752343	680565	20	203	I	I	45635	100
PGM_ion torrent	CQ012022	HIV-1 IN	752343	680565	20	204	I	I	45994	100
PGM_ion torrent	CQ012022	HIV-1 IN	752343	680565	20	205	A	S	46309	100
PGM_ion torrent	CQ012022	HIV-1 IN	752343	680565	20	206	T	T	46340	100
PGM_ion torrent	CQ012022	HIV-1 IN	752343	680565	20	207	D	D	46968	100
PGM_ion torrent	CQ012022	HIV-1 IN	752343	680565	20	208	I	I	47442	100
PGM_ion torrent	CQ012022	HIV-1 IN	752343	680565	20	209	Q	Q	48810	100
PGM_ion torrent	CQ012022	HIV-1 IN	752343	680565	20	210	T	T	49181	100
PGM_ion torrent	CQ012022	HIV-1 IN	752343	680565	20	211	K	K	48053	100
PGM_ion torrent	CQ012022	HIV-1 IN	752343	680565	20	212	E	E	47982	100
PGM_ion torrent	CQ012022	HIV-1 IN	752343	680565	20	213	L	L	47924	100
PGM_ion torrent	CQ012022	HIV-1 IN	752343	680565	20	214	Q	Q	49772	99.4
PGM_ion torrent	CQ012022	HIV-1 IN	752343	680565	20	215	K	K	49320	98.8
PGM_ion torrent	CQ012022	HIV-1 IN	752343	680565	20	216	Q	Q	48901	100
PGM_ion torrent	CQ012022	HIV-1 IN	752343	680565	20	217	I	I	47893	100
PGM_ion torrent	CQ012022	HIV-1 IN	752343	680565	20	218	T	I	48400	99.2
PGM_ion torrent	CQ012022	HIV-1 IN	752343	680565	20	219	K	K	49346	100
PGM_ion torrent	CQ012022	HIV-1 IN	752343	680565	20	220	I	I	48681	100
PGM_ion torrent	CQ012022	HIV-1 IN	752343	680565	20	221	Q	Q	50081	100
PGM_ion torrent	CQ012022	HIV-1 IN	752343	680565	20	222	N	N	50841	99.5
PGM_ion torrent	CQ012022	HIV-1 IN	752343	680565	20	223	F	F	51079	100
PGM_ion torrent	CQ012022	HIV-1 IN	752343	680565	20	224	R	R	48875	100
PGM_ion torrent	CQ012022	HIV-1 IN	752343	680565	20	225	V	V	48655	100
PGM_ion torrent	CQ012022	HIV-1 IN	752343	680565	20	226	Y	Y	48794	100
PGM_ion torrent	CQ012022	HIV-1 IN	752343	680565	20	227	Y	Y	49688	100
PGM_ion torrent	CQ012022	HIV-1 IN	752343	680565	20	228	R	R	48899	100
PGM_ion torrent	CQ012022	HIV-1 IN	752343	680565	20	229	D	D	49143	100
PGM_ion torrent	CQ012022	HIV-1 IN	752343	680565	20	230	S	S	49335	100
PGM_ion torrent	CQ012022	HIV-1 IN	752343	680565	20	231	R	R	49420	100
PGM_ion torrent	CQ012022	HIV-1 IN	752343	680565	20	232	N	D	48719	100
PGM_ion torrent	CQ012022	HIV-1 IN	752343	680565	20	233	P	P	49773	100
PGM_ion torrent	CQ012022	HIV-1 IN	752343	680565	20	234	L	I	50312	100
PGM_ion torrent	CQ012022	HIV-1 IN	752343	680565	20	235	W	W	49964	100
PGM_ion torrent	CQ012022	HIV-1 IN	752343	680565	20	236	K	K	48770	100
PGM_ion torrent	CQ012022	HIV-1 IN	752343	680565	20	237	G	G	48839	100
PGM_ion torrent	CQ012022	HIV-1 IN	752343	680565	20	238	P	P	49095	100
PGM_ion torrent	CQ012022	HIV-1 IN	752343	680565	20	239	A	A	50503	100
PGM_ion torrent	CQ012022	HIV-1 IN	752343	680565	20	240	K	K	50378	100
PGM_ion torrent	CQ012022	HIV-1 IN	752343	680565	20	241	L	L	50674	100
PGM_ion torrent	CQ012022	HIV-1 IN	752343	680565	20	242	L	L	51332	100
PGM_ion torrent	CQ012022	HIV-1 IN	752343	680565	20	243	W	W	51861	100
PGM_ion torrent	CQ012022	HIV-1 IN	752343	680565	20	244	K	K	51387	100
PGM_ion torrent	CQ012022	HIV-1 IN	752343	680565	20	245	G	G	50407	100
PGM_ion torrent	CQ012022	HIV-1 IN	752343	680565	20	246	E	E	50534	100
PGM_ion torrent	CQ012022	HIV-1 IN	752343	680565	20	247	G	G	49704	100
PGM_ion torrent	CQ012022	HIV-1 IN	752343	680565	20	248	A	A	49542	100
PGM_ion torrent	CQ012022	HIV-1 IN	752343	680565	20	249	V	V	49153	100
PGM_ion torrent	CQ012022	HIV-1 IN	752343	680565	20	250	V	V	48871	100
PGM_ion torrent	CQ012022	HIV-1 IN	752343	680565	20	251	I	I	48431	100
PGM_ion torrent	CQ012022	HIV-1 IN	752343	680565	20	252	Q	Q	48701	100
PGM_ion torrent	CQ012022	HIV-1 IN	752343	680565	20	253	D	D	48392	100
PGM_ion torrent	CQ012022	HIV-1 IN	752343	680565	20	254	N	N	48452	100
PGM_ion torrent	CQ012022	HIV-1 IN	752343	680565	20	255	S	N	48266	100
PGM_ion torrent	CQ012022	HIV-1 IN	752343	680565	20	256	D	E	46759	100
PGM_ion torrent	CQ012022	HIV-1 IN	752343	680565	20	257	I	I	47106	100
PGM_ion torrent	CQ012022	HIV-1 IN	752343	680565	20	258	K	K	48278	97.4
PGM_ion torrent	CQ012022	HIV-1 IN	752343	680565	20	259	V	V	47647	100
PGM_ion torrent	CQ012022	HIV-1 IN	752343	680565	20	260	V	V	47049	100
PGM_ion torrent	CQ012022	HIV-1 IN	752343	680565	20	261	P	P	47544	100
PGM_ion torrent	CQ012022	HIV-1 IN	752343	680565	20	262	R	R	48480	100
PGM_ion torrent	CQ012022	HIV-1 IN	752343	680565	20	263	R	R	47255	100
PGM_ion torrent	CQ012022	HIV-1 IN	752343	680565	20	264	K	K	46626	100
PGM_ion torrent	CQ012022	HIV-1 IN	752343	680565	20	265	A	A	46107	99.1
PGM_ion torrent	CQ012022	HIV-1 IN	752343	680565	20	266	K	K	47384	96.1
PGM_ion torrent	CQ012022	HIV-1 IN	752343	680565	20	267	I	I	47054	100
PGM_ion torrent	CQ012022	HIV-1 IN	752343	680565	20	268	I	I	45835	100
PGM_ion torrent	CQ012022	HIV-1 IN	752343	680565	20	269	R	R	46049	100
PGM_ion torrent	CQ012022	HIV-1 IN	752343	680565	20	270	D	D	45628	100
PGM_ion torrent	CQ012022	HIV-1 IN	752343	680565	20	271	Y	Y	45646	100
PGM_ion torrent	CQ012022	HIV-1 IN	752343	680565	20	272	G	G	46123	96.1
PGM_ion torrent	CQ012022	HIV-1 IN	752343	680565	20	273	K	K	46305	100
PGM_ion torrent	CQ012022	HIV-1 IN	752343	680565	20	274	Q	Q	46543	100
PGM_ion torrent	CQ012022	HIV-1 IN	752343	680565	20	275	M	M	46055	100
PGM_ion torrent	CQ012022	HIV-1 IN	752343	680565	20	276	A	A	46470	100
PGM_ion torrent	CQ012022	HIV-1 IN	752343	680565	20	277	G	G	46395	100
PGM_ion torrent	CQ012022	HIV-1 IN	752343	680565	20	278	D	D	46250	100
PGM_ion torrent	CQ012022	HIV-1 IN	752343	680565	20	279	D	D	46527	100
PGM_ion torrent	CQ012022	HIV-1 IN	752343	680565	20	280	C	C	46589	100
PGM_ion torrent	CQ012022	HIV-1 IN	752343	680565	20	281	V	V	45831	100
PGM_ion torrent	CQ012022	HIV-1 IN	752343	680565	20	282	A	A	45085	100
PGM_ion torrent	CQ012022	HIV-1 IN	752343	680565	20	283	S	G	44022	100
PGM_ion torrent	CQ012022	HIV-1 IN	752343	680565	20	284	R	R	43130	100
PGM_ion torrent	CQ012022	HIV-1 IN	752343	680565	20	285	Q	Q	41833	100
PGM_ion torrent	CQ012022	HIV-1 IN	752343	680565	20	286	D	D	40565	100
PGM_ion torrent	CQ012022	HIV-1 IN	752343	680565	20	287	E	E	39406	100
PGM_ion torrent	CQ012022	HIV-1 IN	752343	680565	20	288	D	N	37778	94.3
PGM_ion torrent	CQ022022	HIV-1 PR	626348	565914	20	1	P	P	16111	100
PGM_ion torrent	CQ022022	HIV-1 PR	626348	565914	20	2	Q	Q	24265	100
PGM_ion torrent	CQ022022	HIV-1 PR	626348	565914	20	3	V	I	24985	100
PGM_ion torrent	CQ022022	HIV-1 PR	626348	565914	20	4	T	T	25889	100
PGM_ion torrent	CQ022022	HIV-1 PR	626348	565914	20	5	L	L	30727	100
PGM_ion torrent	CQ022022	HIV-1 PR	626348	565914	20	6	W	W	31985	100
PGM_ion torrent	CQ022022	HIV-1 PR	626348	565914	20	7	Q	Q	33538	100
PGM_ion torrent	CQ022022	HIV-1 PR	626348	565914	20	8	R	R	34047	99.9
PGM_ion torrent	CQ022022	HIV-1 PR	626348	565914	20	9	P	P	34880	100
PGM_ion torrent	CQ022022	HIV-1 PR	626348	565914	20	10	L	V	35046	100
PGM_ion torrent	CQ022022	HIV-1 PR	626348	565914	20	11	V	I	34997	100
PGM_ion torrent	CQ022022	HIV-1 PR	626348	565914	20	12	T	T	37059	100
PGM_ion torrent	CQ022022	HIV-1 PR	626348	565914	20	13	I	V	38237	100
PGM_ion torrent	CQ022022	HIV-1 PR	626348	565914	20	14	K	K	38666	99.5
PGM_ion torrent	CQ022022	HIV-1 PR	626348	565914	20	15	I	I	38844	100
PGM_ion torrent	CQ022022	HIV-1 PR	626348	565914	20	16	G	A	39603	100
PGM_ion torrent	CQ022022	HIV-1 PR	626348	565914	20	17	G	G	40537	100
PGM_ion torrent	CQ022022	HIV-1 PR	626348	565914	20	18	Q	Q	41230	98.8
PGM_ion torrent	CQ022022	HIV-1 PR	626348	565914	20	19	L	L	41239	100
PGM_ion torrent	CQ022022	HIV-1 PR	626348	565914	20	20	K	K	42961	100
PGM_ion torrent	CQ022022	HIV-1 PR	626348	565914	20	21	E	E	44230	99.5
PGM_ion torrent	CQ022022	HIV-1 PR	626348	565914	20	22	A	A	44871	100
PGM_ion torrent	CQ022022	HIV-1 PR	626348	565914	20	23	L	L	46407	100
PGM_ion torrent	CQ022022	HIV-1 PR	626348	565914	20	24	L	I	46522	100
PGM_ion torrent	CQ022022	HIV-1 PR	626348	565914	20	25	D	D	47720	100
PGM_ion torrent	CQ022022	HIV-1 PR	626348	565914	20	26	T	T	48828	100
PGM_ion torrent	CQ022022	HIV-1 PR	626348	565914	20	27	G	G	50200	100
PGM_ion torrent	CQ022022	HIV-1 PR	626348	565914	20	28	A	A	50828	100
PGM_ion torrent	CQ022022	HIV-1 PR	626348	565914	20	29	D	D	51138	100
PGM_ion torrent	CQ022022	HIV-1 PR	626348	565914	20	30	D	D	52179	100
PGM_ion torrent	CQ022022	HIV-1 PR	626348	565914	20	31	T	T	52273	100
PGM_ion torrent	CQ022022	HIV-1 PR	626348	565914	20	32	V	V	54105	100
PGM_ion torrent	CQ022022	HIV-1 PR	626348	565914	20	33	L	F	53456	100
PGM_ion torrent	CQ022022	HIV-1 PR	626348	565914	20	34	E	E	55233	100
PGM_ion torrent	CQ022022	HIV-1 PR	626348	565914	20	35	E	E	55424	100
PGM_ion torrent	CQ022022	HIV-1 PR	626348	565914	20	36	M	M	56548	98.3
PGM_ion torrent	CQ022022	HIV-1 PR	626348	565914	20	37	S	N	57524	100
PGM_ion torrent	CQ022022	HIV-1 PR	626348	565914	20	38	L	L	58415	100
PGM_ion torrent	CQ022022	HIV-1 PR	626348	565914	20	39	P	P	58592	100
PGM_ion torrent	CQ022022	HIV-1 PR	626348	565914	20	40	G	G	59390	100
PGM_ion torrent	CQ022022	HIV-1 PR	626348	565914	20	41	R	R	59267	100
PGM_ion torrent	CQ022022	HIV-1 PR	626348	565914	20	42	W	W	60226	100
PGM_ion torrent	CQ022022	HIV-1 PR	626348	565914	20	43	K	K	59438	100
PGM_ion torrent	CQ022022	HIV-1 PR	626348	565914	20	44	P	P	60352	99.8
PGM_ion torrent	CQ022022	HIV-1 PR	626348	565914	20	45	K	K	61318	99.5
PGM_ion torrent	CQ022022	HIV-1 PR	626348	565914	20	46	M	L	61868	100
PGM_ion torrent	CQ022022	HIV-1 PR	626348	565914	20	47	I	I	61227	100
PGM_ion torrent	CQ022022	HIV-1 PR	626348	565914	20	48	G	G	61009	100
PGM_ion torrent	CQ022022	HIV-1 PR	626348	565914	20	49	G	G	63246	100
PGM_ion torrent	CQ022022	HIV-1 PR	626348	565914	20	50	I	I	63337	100
PGM_ion torrent	CQ022022	HIV-1 PR	626348	565914	20	51	G	G	63970	100
PGM_ion torrent	CQ022022	HIV-1 PR	626348	565914	20	52	G	G	63738	100
PGM_ion torrent	CQ022022	HIV-1 PR	626348	565914	20	53	F	F	63629	99.1
PGM_ion torrent	CQ022022	HIV-1 PR	626348	565914	20	54	I	V	63261	99.2
PGM_ion torrent	CQ022022	HIV-1 PR	626348	565914	20	55	K	K	65223	99.1
PGM_ion torrent	CQ022022	HIV-1 PR	626348	565914	20	56	V	V	66371	100
PGM_ion torrent	CQ022022	HIV-1 PR	626348	565914	20	57	R	R	66241	100
PGM_ion torrent	CQ022022	HIV-1 PR	626348	565914	20	58	Q	Q	66641	100
PGM_ion torrent	CQ022022	HIV-1 PR	626348	565914	20	59	Y	Y	66538	100
PGM_ion torrent	CQ022022	HIV-1 PR	626348	565914	20	60	D	E	68217	100
PGM_ion torrent	CQ022022	HIV-1 PR	626348	565914	20	61	Q	Q	67812	100
PGM_ion torrent	CQ022022	HIV-1 PR	626348	565914	20	62	I	V	67781	100
PGM_ion torrent	CQ022022	HIV-1 PR	626348	565914	20	63	L	P	67238	100
PGM_ion torrent	CQ022022	HIV-1 PR	626348	565914	20	64	I	I	67863	100
PGM_ion torrent	CQ022022	HIV-1 PR	626348	565914	20	65	E	E	69545	99.4
PGM_ion torrent	CQ022022	HIV-1 PR	626348	565914	20	66	I	I	69373	100
PGM_ion torrent	CQ022022	HIV-1 PR	626348	565914	20	67	C	C	66303	100
PGM_ion torrent	CQ022022	HIV-1 PR	626348	565914	20	68	G	G	65464	99.3
PGM_ion torrent	CQ022022	HIV-1 PR	626348	565914	20	69	H	H	66366	100
PGM_ion torrent	CQ022022	HIV-1 PR	626348	565914	20	70	K	K	66717	100
PGM_ion torrent	CQ022022	HIV-1 PR	626348	565914	20	71	A	V	65433	100
PGM_ion torrent	CQ022022	HIV-1 PR	626348	565914	20	72	I	T	64770	100
PGM_ion torrent	CQ022022	HIV-1 PR	626348	565914	20	73	G	C	64565	100
PGM_ion torrent	CQ022022	HIV-1 PR	626348	565914	20	74	T	T	65005	100
PGM_ion torrent	CQ022022	HIV-1 PR	626348	565914	20	75	V	V	65513	100
PGM_ion torrent	CQ022022	HIV-1 PR	626348	565914	20	76	L	L	65278	100
PGM_ion torrent	CQ022022	HIV-1 PR	626348	565914	20	77	V	V	65033	100
PGM_ion torrent	CQ022022	HIV-1 PR	626348	565914	20	78	G	G	64210	100
PGM_ion torrent	CQ022022	HIV-1 PR	626348	565914	20	79	P	P	64708	100
PGM_ion torrent	CQ022022	HIV-1 PR	626348	565914	20	80	T	T	64806	100
PGM_ion torrent	CQ022022	HIV-1 PR	626348	565914	20	81	P	P	64649	100
PGM_ion torrent	CQ022022	HIV-1 PR	626348	565914	20	82	V	A	65167	100
PGM_ion torrent	CQ022022	HIV-1 PR	626348	565914	20	83	N	N	65512	100
PGM_ion torrent	CQ022022	HIV-1 PR	626348	565914	20	84	I	V	65242	100
PGM_ion torrent	CQ022022	HIV-1 PR	626348	565914	20	85	I	I	65433	100
PGM_ion torrent	CQ022022	HIV-1 PR	626348	565914	20	86	G	G	66438	100
PGM_ion torrent	CQ022022	HIV-1 PR	626348	565914	20	87	R	R	65072	100
PGM_ion torrent	CQ022022	HIV-1 PR	626348	565914	20	88	N	N	65536	100
PGM_ion torrent	CQ022022	HIV-1 PR	626348	565914	20	89	L	L	64988	100
PGM_ion torrent	CQ022022	HIV-1 PR	626348	565914	20	90	L	L	63570	100
PGM_ion torrent	CQ022022	HIV-1 PR	626348	565914	20	91	T	T	63261	98.6
PGM_ion torrent	CQ022022	HIV-1 PR	626348	565914	20	92	Q	Q	65145	100
PGM_ion torrent	CQ022022	HIV-1 PR	626348	565914	20	93	I	I	64505	100
PGM_ion torrent	CQ022022	HIV-1 PR	626348	565914	20	94	G	G	63807	100
PGM_ion torrent	CQ022022	HIV-1 PR	626348	565914	20	95	C	C	63864	100
PGM_ion torrent	CQ022022	HIV-1 PR	626348	565914	20	96	T	T	62527	100
PGM_ion torrent	CQ022022	HIV-1 PR	626348	565914	20	97	L	L	65214	100
PGM_ion torrent	CQ022022	HIV-1 PR	626348	565914	20	98	N	N	64470	100
PGM_ion torrent	CQ022022	HIV-1 PR	626348	565914	20	99	F	F	64314	98.4
PGM_ion torrent	CQ022022	HIV-1 RT	626348	565914	20	1	P	P	60670	100
PGM_ion torrent	CQ022022	HIV-1 RT	626348	565914	20	2	I	I	61179	100
PGM_ion torrent	CQ022022	HIV-1 RT	626348	565914	20	3	S	S	60563	100
PGM_ion torrent	CQ022022	HIV-1 RT	626348	565914	20	4	P	P	61120	100
PGM_ion torrent	CQ022022	HIV-1 RT	626348	565914	20	5	I	I	61168	100
PGM_ion torrent	CQ022022	HIV-1 RT	626348	565914	20	6	E	E	62336	98.6
PGM_ion torrent	CQ022022	HIV-1 RT	626348	565914	20	7	T	T	60943	100
PGM_ion torrent	CQ022022	HIV-1 RT	626348	565914	20	8	V	V	60274	100
PGM_ion torrent	CQ022022	HIV-1 RT	626348	565914	20	9	P	P	59164	100
PGM_ion torrent	CQ022022	HIV-1 RT	626348	565914	20	10	V	V	59873	100
PGM_ion torrent	CQ022022	HIV-1 RT	626348	565914	20	11	K	K	59968	100
PGM_ion torrent	CQ022022	HIV-1 RT	626348	565914	20	12	L	L	60540	100
PGM_ion torrent	CQ022022	HIV-1 RT	626348	565914	20	13	K	K	58322	100
PGM_ion torrent	CQ022022	HIV-1 RT	626348	565914	20	14	P	P	58198	100
PGM_ion torrent	CQ022022	HIV-1 RT	626348	565914	20	15	G	G	58311	99.3
PGM_ion torrent	CQ022022	HIV-1 RT	626348	565914	20	16	M	M	57656	100
PGM_ion torrent	CQ022022	HIV-1 RT	626348	565914	20	17	D	D	56958	99.2
PGM_ion torrent	CQ022022	HIV-1 RT	626348	565914	20	18	G	G	56091	100
PGM_ion torrent	CQ022022	HIV-1 RT	626348	565914	20	19	P	P	55786	100
PGM_ion torrent	CQ022022	HIV-1 RT	626348	565914	20	20	K	K	54423	100
PGM_ion torrent	CQ022022	HIV-1 RT	626348	565914	20	21	V	V	54104	100
PGM_ion torrent	CQ022022	HIV-1 RT	626348	565914	20	22	K	K	53499	100
PGM_ion torrent	CQ022022	HIV-1 RT	626348	565914	20	23	Q	Q	54506	100
PGM_ion torrent	CQ022022	HIV-1 RT	626348	565914	20	24	W	W	54628	100
PGM_ion torrent	CQ022022	HIV-1 RT	626348	565914	20	25	P	P	54446	100
PGM_ion torrent	CQ022022	HIV-1 RT	626348	565914	20	26	L	L	54218	100
PGM_ion torrent	CQ022022	HIV-1 RT	626348	565914	20	27	T	T	54831	100
PGM_ion torrent	CQ022022	HIV-1 RT	626348	565914	20	28	E	E	55240	100
PGM_ion torrent	CQ022022	HIV-1 RT	626348	565914	20	29	E	E	56532	100
PGM_ion torrent	CQ022022	HIV-1 RT	626348	565914	20	30	K	K	57233	100
PGM_ion torrent	CQ022022	HIV-1 RT	626348	565914	20	31	I	I	57254	100
PGM_ion torrent	CQ022022	HIV-1 RT	626348	565914	20	32	K	K	56360	100
PGM_ion torrent	CQ022022	HIV-1 RT	626348	565914	20	33	A	A	55614	99.1
PGM_ion torrent	CQ022022	HIV-1 RT	626348	565914	20	34	L	L	55042	100
PGM_ion torrent	CQ022022	HIV-1 RT	626348	565914	20	35	V	M	54731	100
PGM_ion torrent	CQ022022	HIV-1 RT	626348	565914	20	36	E	E	56279	98.5
PGM_ion torrent	CQ022022	HIV-1 RT	626348	565914	20	37	I	I	55666	100
PGM_ion torrent	CQ022022	HIV-1 RT	626348	565914	20	38	C	C	54213	100
PGM_ion torrent	CQ022022	HIV-1 RT	626348	565914	20	39	T	A	53743	99.4
PGM_ion torrent	CQ022022	HIV-1 RT	626348	565914	20	40	E	E	52550	100
PGM_ion torrent	CQ022022	HIV-1 RT	626348	565914	20	41	M	L	52830	100
PGM_ion torrent	CQ022022	HIV-1 RT	626348	565914	20	42	E	E	53072	97.2
PGM_ion torrent	CQ022022	HIV-1 RT	626348	565914	20	43	K	K	52513	100
PGM_ion torrent	CQ022022	HIV-1 RT	626348	565914	20	44	E	E	49386	99.2
PGM_ion torrent	CQ022022	HIV-1 RT	626348	565914	20	45	G	G	47011	98.2
PGM_ion torrent	CQ022022	HIV-1 RT	626348	565914	20	46	K	K	47271	98.6
PGM_ion torrent	CQ022022	HIV-1 RT	626348	565914	20	47	I	I	46859	100
PGM_ion torrent	CQ022022	HIV-1 RT	626348	565914	20	48	S	S	46272	100
PGM_ion torrent	CQ022022	HIV-1 RT	626348	565914	20	49	K	K	46529	97.8
PGM_ion torrent	CQ022022	HIV-1 RT	626348	565914	20	50	I	I	45997	100
PGM_ion torrent	CQ022022	HIV-1 RT	626348	565914	20	51	G	G	44792	100
PGM_ion torrent	CQ022022	HIV-1 RT	626348	565914	20	52	P	P	44574	100
PGM_ion torrent	CQ022022	HIV-1 RT	626348	565914	20	53	E	E	44527	99.2
PGM_ion torrent	CQ022022	HIV-1 RT	626348	565914	20	54	N	N	44071	100
PGM_ion torrent	CQ022022	HIV-1 RT	626348	565914	20	55	P	P	42854	100
PGM_ion torrent	CQ022022	HIV-1 RT	626348	565914	20	56	Y	Y	42055	100
PGM_ion torrent	CQ022022	HIV-1 RT	626348	565914	20	57	N	N	41939	100
PGM_ion torrent	CQ022022	HIV-1 RT	626348	565914	20	58	T	T	41840	100
PGM_ion torrent	CQ022022	HIV-1 RT	626348	565914	20	59	P	P	42182	100
PGM_ion torrent	CQ022022	HIV-1 RT	626348	565914	20	60	V	V	41600	100
PGM_ion torrent	CQ022022	HIV-1 RT	626348	565914	20	61	F	F	40942	100
PGM_ion torrent	CQ022022	HIV-1 RT	626348	565914	20	62	A	A	39941	99.1
PGM_ion torrent	CQ022022	HIV-1 RT	626348	565914	20	63	I	I	39541	100
PGM_ion torrent	CQ022022	HIV-1 RT	626348	565914	20	64	K	K	39222	97.7
PGM_ion torrent	CQ022022	HIV-1 RT	626348	565914	20	65	K	R	33371	33
PGM_ion torrent	CQ022022	HIV-1 RT	626348	565914	20	65	K	K	33371	64.5
PGM_ion torrent	CQ022022	HIV-1 RT	626348	565914	20	66	K	K	31336	88.3
PGM_ion torrent	CQ022022	HIV-1 RT	626348	565914	20	67	D	H	30396	34.4
PGM_ion torrent	CQ022022	HIV-1 RT	626348	565914	20	67	D	N	30396	65.6
PGM_ion torrent	CQ022022	HIV-1 RT	626348	565914	20	68	S	S	30301	100
PGM_ion torrent	CQ022022	HIV-1 RT	626348	565914	20	69	T	D	29305	68.3
PGM_ion torrent	CQ022022	HIV-1 RT	626348	565914	20	69	T	N	29305	31.7
PGM_ion torrent	CQ022022	HIV-1 RT	626348	565914	20	70	K	K	28332	72.5
PGM_ion torrent	CQ022022	HIV-1 RT	626348	565914	20	70	K	M	28332	27.4
PGM_ion torrent	CQ022022	HIV-1 RT	626348	565914	20	71	W	W	25754	79.4
PGM_ion torrent	CQ022022	HIV-1 RT	626348	565914	20	71	W	G	25754	20.6
PGM_ion torrent	CQ022022	HIV-1 RT	626348	565914	20	72	R	R	21132	95.1
PGM_ion torrent	CQ022022	HIV-1 RT	626348	565914	20	73	K	K	20684	100
PGM_ion torrent	CQ022022	HIV-1 RT	626348	565914	20	74	L	I	19890	92.2
PGM_ion torrent	CQ022022	HIV-1 RT	626348	565914	20	75	V	T	19646	100
PGM_ion torrent	CQ022022	HIV-1 RT	626348	565914	20	76	D	D	20453	100
PGM_ion torrent	CQ022022	HIV-1 RT	626348	565914	20	77	F	F	20958	99.3
PGM_ion torrent	CQ022022	HIV-1 RT	626348	565914	20	78	R	R	21024	100
PGM_ion torrent	CQ022022	HIV-1 RT	626348	565914	20	79	E	E	20813	100
PGM_ion torrent	CQ022022	HIV-1 RT	626348	565914	20	80	L	L	21006	100
PGM_ion torrent	CQ022022	HIV-1 RT	626348	565914	20	81	N	N	21000	100
PGM_ion torrent	CQ022022	HIV-1 RT	626348	565914	20	82	K	K	21093	99.3
PGM_ion torrent	CQ022022	HIV-1 RT	626348	565914	20	83	R	R	20870	98.8
PGM_ion torrent	CQ022022	HIV-1 RT	626348	565914	20	84	T	T	20636	100
PGM_ion torrent	CQ022022	HIV-1 RT	626348	565914	20	85	Q	Q	21228	100
PGM_ion torrent	CQ022022	HIV-1 RT	626348	565914	20	86	D	D	21113	100
PGM_ion torrent	CQ022022	HIV-1 RT	626348	565914	20	87	F	F	21368	100
PGM_ion torrent	CQ022022	HIV-1 RT	626348	565914	20	88	W	W	21345	99.3
PGM_ion torrent	CQ022022	HIV-1 RT	626348	565914	20	89	E	E	21178	100
PGM_ion torrent	CQ022022	HIV-1 RT	626348	565914	20	90	V	V	21002	100
PGM_ion torrent	CQ022022	HIV-1 RT	626348	565914	20	91	Q	Q	20974	100
PGM_ion torrent	CQ022022	HIV-1 RT	626348	565914	20	92	L	L	21073	100
PGM_ion torrent	CQ022022	HIV-1 RT	626348	565914	20	93	G	G	20761	100
PGM_ion torrent	CQ022022	HIV-1 RT	626348	565914	20	94	I	I	20465	100
PGM_ion torrent	CQ022022	HIV-1 RT	626348	565914	20	95	P	P	20249	100
PGM_ion torrent	CQ022022	HIV-1 RT	626348	565914	20	96	H	H	19776	100
PGM_ion torrent	CQ022022	HIV-1 RT	626348	565914	20	97	P	P	19248	92.9
PGM_ion torrent	CQ022022	HIV-1 RT	626348	565914	20	98	A	A	19322	100
PGM_ion torrent	CQ022022	HIV-1 RT	626348	565914	20	99	G	G	18808	100
PGM_ion torrent	CQ022022	HIV-1 RT	626348	565914	20	100	L	L	18295	99.3
PGM_ion torrent	CQ022022	HIV-1 RT	626348	565914	20	101	K	K	18647	87.7
PGM_ion torrent	CQ022022	HIV-1 RT	626348	565914	20	102	K	K	18052	100
PGM_ion torrent	CQ022022	HIV-1 RT	626348	565914	20	103	K	K	18011	84.7
PGM_ion torrent	CQ022022	HIV-1 RT	626348	565914	20	104	K	K	18660	100
PGM_ion torrent	CQ022022	HIV-1 RT	626348	565914	20	105	S	S	18654	100
PGM_ion torrent	CQ022022	HIV-1 RT	626348	565914	20	106	V	V	18688	100
PGM_ion torrent	CQ022022	HIV-1 RT	626348	565914	20	107	T	T	18811	100
PGM_ion torrent	CQ022022	HIV-1 RT	626348	565914	20	108	V	V	18907	98.5
PGM_ion torrent	CQ022022	HIV-1 RT	626348	565914	20	109	L	L	18932	100
PGM_ion torrent	CQ022022	HIV-1 RT	626348	565914	20	110	D	D	18868	100
PGM_ion torrent	CQ022022	HIV-1 RT	626348	565914	20	111	V	V	19084	100
PGM_ion torrent	CQ022022	HIV-1 RT	626348	565914	20	112	G	G	18869	100
PGM_ion torrent	CQ022022	HIV-1 RT	626348	565914	20	113	D	D	18654	100
PGM_ion torrent	CQ022022	HIV-1 RT	626348	565914	20	114	A	A	18899	100
PGM_ion torrent	CQ022022	HIV-1 RT	626348	565914	20	115	Y	Y	18959	100
PGM_ion torrent	CQ022022	HIV-1 RT	626348	565914	20	116	F	F	19313	100
PGM_ion torrent	CQ022022	HIV-1 RT	626348	565914	20	117	S	S	19560	100
PGM_ion torrent	CQ022022	HIV-1 RT	626348	565914	20	118	V	V	19528	100
PGM_ion torrent	CQ022022	HIV-1 RT	626348	565914	20	119	P	P	19588	100
PGM_ion torrent	CQ022022	HIV-1 RT	626348	565914	20	120	L	L	19897	100
PGM_ion torrent	CQ022022	HIV-1 RT	626348	565914	20	121	D	D	19669	100
PGM_ion torrent	CQ022022	HIV-1 RT	626348	565914	20	122	E	E	20555	99.1
PGM_ion torrent	CQ022022	HIV-1 RT	626348	565914	20	123	D	N	20725	98
PGM_ion torrent	CQ022022	HIV-1 RT	626348	565914	20	124	F	F	21318	100
PGM_ion torrent	CQ022022	HIV-1 RT	626348	565914	20	125	R	R	21110	100
PGM_ion torrent	CQ022022	HIV-1 RT	626348	565914	20	126	K	K	20990	100
PGM_ion torrent	CQ022022	HIV-1 RT	626348	565914	20	127	Y	Y	20889	100
PGM_ion torrent	CQ022022	HIV-1 RT	626348	565914	20	128	T	T	20922	100
PGM_ion torrent	CQ022022	HIV-1 RT	626348	565914	20	129	A	A	21373	100
PGM_ion torrent	CQ022022	HIV-1 RT	626348	565914	20	130	F	F	21444	98.3
PGM_ion torrent	CQ022022	HIV-1 RT	626348	565914	20	131	T	T	21345	100
PGM_ion torrent	CQ022022	HIV-1 RT	626348	565914	20	132	I	I	21108	100
PGM_ion torrent	CQ022022	HIV-1 RT	626348	565914	20	133	P	P	21086	100
PGM_ion torrent	CQ022022	HIV-1 RT	626348	565914	20	134	S	S	21509	100
PGM_ion torrent	CQ022022	HIV-1 RT	626348	565914	20	135	I	T	21766	98.7
PGM_ion torrent	CQ022022	HIV-1 RT	626348	565914	20	136	N	N	22264	100
PGM_ion torrent	CQ022022	HIV-1 RT	626348	565914	20	137	N	N	22192	100
PGM_ion torrent	CQ022022	HIV-1 RT	626348	565914	20	138	E	D	22315	100
PGM_ion torrent	CQ022022	HIV-1 RT	626348	565914	20	139	T	T	22609	100
PGM_ion torrent	CQ022022	HIV-1 RT	626348	565914	20	140	P	P	23477	100
PGM_ion torrent	CQ022022	HIV-1 RT	626348	565914	20	141	G	G	23771	100
PGM_ion torrent	CQ022022	HIV-1 RT	626348	565914	20	142	I	I	23818	100
PGM_ion torrent	CQ022022	HIV-1 RT	626348	565914	20	143	R	R	23419	100
PGM_ion torrent	CQ022022	HIV-1 RT	626348	565914	20	144	Y	Y	23425	100
PGM_ion torrent	CQ022022	HIV-1 RT	626348	565914	20	145	Q	Q	23255	100
PGM_ion torrent	CQ022022	HIV-1 RT	626348	565914	20	146	Y	Y	23252	100
PGM_ion torrent	CQ022022	HIV-1 RT	626348	565914	20	147	N	N	23170	100
PGM_ion torrent	CQ022022	HIV-1 RT	626348	565914	20	148	V	V	23496	100
PGM_ion torrent	CQ022022	HIV-1 RT	626348	565914	20	149	L	L	23922	100
PGM_ion torrent	CQ022022	HIV-1 RT	626348	565914	20	150	P	P	24116	100
PGM_ion torrent	CQ022022	HIV-1 RT	626348	565914	20	151	Q	Q	24153	100
PGM_ion torrent	CQ022022	HIV-1 RT	626348	565914	20	152	G	G	23732	99.1
PGM_ion torrent	CQ022022	HIV-1 RT	626348	565914	20	153	W	W	23853	100
PGM_ion torrent	CQ022022	HIV-1 RT	626348	565914	20	154	K	K	23832	100
PGM_ion torrent	CQ022022	HIV-1 RT	626348	565914	20	155	G	G	23399	100
PGM_ion torrent	CQ022022	HIV-1 RT	626348	565914	20	156	S	S	22963	100
PGM_ion torrent	CQ022022	HIV-1 RT	626348	565914	20	157	P	P	22972	100
PGM_ion torrent	CQ022022	HIV-1 RT	626348	565914	20	158	A	A	23347	100
PGM_ion torrent	CQ022022	HIV-1 RT	626348	565914	20	159	I	I	23221	100
PGM_ion torrent	CQ022022	HIV-1 RT	626348	565914	20	160	F	F	23446	100
PGM_ion torrent	CQ022022	HIV-1 RT	626348	565914	20	161	Q	Q	23527	100
PGM_ion torrent	CQ022022	HIV-1 RT	626348	565914	20	162	S	S	23168	100
PGM_ion torrent	CQ022022	HIV-1 RT	626348	565914	20	163	S	S	22925	100
PGM_ion torrent	CQ022022	HIV-1 RT	626348	565914	20	164	M	M	22909	100
PGM_ion torrent	CQ022022	HIV-1 RT	626348	565914	20	165	T	T	23031	99.4
PGM_ion torrent	CQ022022	HIV-1 RT	626348	565914	20	166	K	K	24271	96.7
PGM_ion torrent	CQ022022	HIV-1 RT	626348	565914	20	167	I	I	24071	100
PGM_ion torrent	CQ022022	HIV-1 RT	626348	565914	20	168	L	L	23599	100
PGM_ion torrent	CQ022022	HIV-1 RT	626348	565914	20	169	E	E	23067	100
PGM_ion torrent	CQ022022	HIV-1 RT	626348	565914	20	170	P	P	23098	98.7
PGM_ion torrent	CQ022022	HIV-1 RT	626348	565914	20	171	F	F	23175	100
PGM_ion torrent	CQ022022	HIV-1 RT	626348	565914	20	172	R	R	22801	100
PGM_ion torrent	CQ022022	HIV-1 RT	626348	565914	20	173	K	K	22954	99.4
PGM_ion torrent	CQ022022	HIV-1 RT	626348	565914	20	174	Q	Q	23114	96.1
PGM_ion torrent	CQ022022	HIV-1 RT	626348	565914	20	175	N	N	23072	100
PGM_ion torrent	CQ022022	HIV-1 RT	626348	565914	20	176	P	P	23465	100
PGM_ion torrent	CQ022022	HIV-1 RT	626348	565914	20	177	D	E	23342	100
PGM_ion torrent	CQ022022	HIV-1 RT	626348	565914	20	178	I	M	23105	100
PGM_ion torrent	CQ022022	HIV-1 RT	626348	565914	20	179	V	V	23137	100
PGM_ion torrent	CQ022022	HIV-1 RT	626348	565914	20	180	I	I	22995	100
PGM_ion torrent	CQ022022	HIV-1 RT	626348	565914	20	181	Y	C	22865	100
PGM_ion torrent	CQ022022	HIV-1 RT	626348	565914	20	182	Q	Q	22851	100
PGM_ion torrent	CQ022022	HIV-1 RT	626348	565914	20	183	Y	Y	22724	100
PGM_ion torrent	CQ022022	HIV-1 RT	626348	565914	20	184	M	M	22531	99.3
PGM_ion torrent	CQ022022	HIV-1 RT	626348	565914	20	185	D	D	22465	100
PGM_ion torrent	CQ022022	HIV-1 RT	626348	565914	20	186	D	D	22591	96.7
PGM_ion torrent	CQ022022	HIV-1 RT	626348	565914	20	187	L	L	22421	100
PGM_ion torrent	CQ022022	HIV-1 RT	626348	565914	20	188	Y	Y	21846	100
PGM_ion torrent	CQ022022	HIV-1 RT	626348	565914	20	189	V	V	21913	100
PGM_ion torrent	CQ022022	HIV-1 RT	626348	565914	20	190	G	G	21957	100
PGM_ion torrent	CQ022022	HIV-1 RT	626348	565914	20	191	S	S	22007	100
PGM_ion torrent	CQ022022	HIV-1 RT	626348	565914	20	192	D	D	22236	100
PGM_ion torrent	CQ022022	HIV-1 RT	626348	565914	20	193	L	L	22839	100
PGM_ion torrent	CQ022022	HIV-1 RT	626348	565914	20	194	E	E	22600	100
PGM_ion torrent	CQ022022	HIV-1 RT	626348	565914	20	195	I	I	22569	100
PGM_ion torrent	CQ022022	HIV-1 RT	626348	565914	20	196	G	G	22309	100
PGM_ion torrent	CQ022022	HIV-1 RT	626348	565914	20	197	Q	Q	22326	96.3
PGM_ion torrent	CQ022022	HIV-1 RT	626348	565914	20	198	H	H	22100	100
PGM_ion torrent	CQ022022	HIV-1 RT	626348	565914	20	199	R	R	21213	100
PGM_ion torrent	CQ022022	HIV-1 RT	626348	565914	20	200	T	T	21256	100
PGM_ion torrent	CQ022022	HIV-1 RT	626348	565914	20	201	K	K	22151	87.6
PGM_ion torrent	CQ022022	HIV-1 RT	626348	565914	20	202	I	I	22064	100
PGM_ion torrent	CQ022022	HIV-1 RT	626348	565914	20	203	E	E	21707	100
PGM_ion torrent	CQ022022	HIV-1 RT	626348	565914	20	204	E	E	21931	100
PGM_ion torrent	CQ022022	HIV-1 RT	626348	565914	20	205	L	L	22123	100
PGM_ion torrent	CQ022022	HIV-1 RT	626348	565914	20	206	R	R	21827	100
PGM_ion torrent	CQ022022	HIV-1 RT	626348	565914	20	207	Q	Q	21694	100
PGM_ion torrent	CQ022022	HIV-1 RT	626348	565914	20	208	H	H	21615	100
PGM_ion torrent	CQ022022	HIV-1 RT	626348	565914	20	209	L	L	21689	100
PGM_ion torrent	CQ022022	HIV-1 RT	626348	565914	20	210	L	L	21450	98.9
PGM_ion torrent	CQ022022	HIV-1 RT	626348	565914	20	211	R	T	21242	100
PGM_ion torrent	CQ022022	HIV-1 RT	626348	565914	20	212	W	W	21601	99.1
PGM_ion torrent	CQ022022	HIV-1 RT	626348	565914	20	213	G	G	21623	100
PGM_ion torrent	CQ022022	HIV-1 RT	626348	565914	20	214	L	F	21053	98.9
PGM_ion torrent	CQ022022	HIV-1 RT	626348	565914	20	215	T	V	20853	98.5
PGM_ion torrent	CQ022022	HIV-1 RT	626348	565914	20	216	T	T	21810	100
PGM_ion torrent	CQ022022	HIV-1 RT	626348	565914	20	217	P	P	22817	100
PGM_ion torrent	CQ022022	HIV-1 RT	626348	565914	20	218	D	E	22718	100
PGM_ion torrent	CQ022022	HIV-1 RT	626348	565914	20	219	K	Q	22743	100
PGM_ion torrent	CQ022022	HIV-1 RT	626348	565914	20	220	K	K	23817	100
PGM_ion torrent	CQ022022	HIV-1 RT	626348	565914	20	221	H	H	23488	100
PGM_ion torrent	CQ022022	HIV-1 RT	626348	565914	20	222	Q	Q	23982	100
PGM_ion torrent	CQ022022	HIV-1 RT	626348	565914	20	223	K	K	23651	100
PGM_ion torrent	CQ022022	HIV-1 RT	626348	565914	20	224	E	E	23350	100
PGM_ion torrent	CQ022022	HIV-1 RT	626348	565914	20	225	P	P	22967	96.6
PGM_ion torrent	CQ022022	HIV-1 RT	626348	565914	20	226	P	P	22998	100
PGM_ion torrent	CQ022022	HIV-1 RT	626348	565914	20	227	F	F	22911	100
PGM_ion torrent	CQ022022	HIV-1 RT	626348	565914	20	228	L	L	23306	100
PGM_ion torrent	CQ022022	HIV-1 RT	626348	565914	20	229	W	W	22658	100
PGM_ion torrent	CQ022022	HIV-1 RT	626348	565914	20	230	M	M	22557	100
PGM_ion torrent	CQ022022	HIV-1 RT	626348	565914	20	231	G	G	22171	100
PGM_ion torrent	CQ022022	HIV-1 RT	626348	565914	20	232	Y	Y	22363	100
PGM_ion torrent	CQ022022	HIV-1 RT	626348	565914	20	233	E	E	22502	100
PGM_ion torrent	CQ022022	HIV-1 RT	626348	565914	20	234	L	L	22702	100
PGM_ion torrent	CQ022022	HIV-1 RT	626348	565914	20	235	H	H	22740	100
PGM_ion torrent	CQ022022	HIV-1 RT	626348	565914	20	236	P	P	22818	100
PGM_ion torrent	CQ022022	HIV-1 RT	626348	565914	20	237	D	D	23089	100
PGM_ion torrent	CQ022022	HIV-1 RT	626348	565914	20	238	K	K	22992	100
PGM_ion torrent	CQ022022	HIV-1 RT	626348	565914	20	239	W	W	23090	100
PGM_ion torrent	CQ022022	HIV-1 RT	626348	565914	20	240	T	T	23064	100
PGM_ion torrent	CQ022022	HIV-1 RT	626348	565914	20	241	V	V	23305	100
PGM_ion torrent	CQ022022	HIV-1 RT	626348	565914	20	242	Q	Q	23263	100
PGM_ion torrent	CQ022022	HIV-1 RT	626348	565914	20	243	P	P	23380	100
PGM_ion torrent	CQ022022	HIV-1 RT	626348	565914	20	244	I	I	23520	100
PGM_ion torrent	CQ022022	HIV-1 RT	626348	565914	20	245	V	V	23356	100
PGM_ion torrent	CQ022022	HIV-1 RT	626348	565914	20	246	L	L	23364	100
PGM_ion torrent	CQ022022	HIV-1 RT	626348	565914	20	247	P	P	23271	100
PGM_ion torrent	CQ022022	HIV-1 RT	626348	565914	20	248	E	E	23552	100
PGM_ion torrent	CQ022022	HIV-1 RT	626348	565914	20	249	K	K	23175	86.8
PGM_ion torrent	CQ022022	HIV-1 RT	626348	565914	20	250	D	D	22744	100
PGM_ion torrent	CQ022022	HIV-1 RT	626348	565914	20	251	S	S	22840	100
PGM_ion torrent	CQ022022	HIV-1 RT	626348	565914	20	252	W	W	23141	100
PGM_ion torrent	CQ022022	HIV-1 RT	626348	565914	20	253	T	T	23038	100
PGM_ion torrent	CQ022022	HIV-1 RT	626348	565914	20	254	V	V	23226	100
PGM_ion torrent	CQ022022	HIV-1 RT	626348	565914	20	255	N	N	22818	99.2
PGM_ion torrent	CQ022022	HIV-1 RT	626348	565914	20	256	D	D	22637	100
PGM_ion torrent	CQ022022	HIV-1 RT	626348	565914	20	257	I	I	22562	100
PGM_ion torrent	CQ022022	HIV-1 RT	626348	565914	20	258	Q	Q	23212	100
PGM_ion torrent	CQ022022	HIV-1 RT	626348	565914	20	259	K	K	22857	100
PGM_ion torrent	CQ022022	HIV-1 RT	626348	565914	20	260	L	L	22630	100
PGM_ion torrent	CQ022022	HIV-1 RT	626348	565914	20	261	V	V	22120	100
PGM_ion torrent	CQ022022	HIV-1 RT	626348	565914	20	262	G	G	22745	96.3
PGM_ion torrent	CQ022022	HIV-1 RT	626348	565914	20	263	K	K	22386	100
PGM_ion torrent	CQ022022	HIV-1 RT	626348	565914	20	264	L	L	22209	100
PGM_ion torrent	CQ022022	HIV-1 RT	626348	565914	20	265	N	N	22003	100
PGM_ion torrent	CQ022022	HIV-1 RT	626348	565914	20	266	W	W	22128	100
PGM_ion torrent	CQ022022	HIV-1 RT	626348	565914	20	267	A	A	22095	100
PGM_ion torrent	CQ022022	HIV-1 RT	626348	565914	20	268	S	S	21763	100
PGM_ion torrent	CQ022022	HIV-1 RT	626348	565914	20	269	Q	Q	21965	100
PGM_ion torrent	CQ022022	HIV-1 RT	626348	565914	20	270	I	I	21724	100
PGM_ion torrent	CQ022022	HIV-1 RT	626348	565914	20	271	Y	Y	21741	100
PGM_ion torrent	CQ022022	HIV-1 RT	626348	565914	20	272	P	P	21925	100
PGM_ion torrent	CQ022022	HIV-1 RT	626348	565914	20	273	G	G	21751	100
PGM_ion torrent	CQ022022	HIV-1 RT	626348	565914	20	274	I	I	21642	100
PGM_ion torrent	CQ022022	HIV-1 RT	626348	565914	20	275	K	K	21199	100
PGM_ion torrent	CQ022022	HIV-1 RT	626348	565914	20	276	V	V	21228	99.3
PGM_ion torrent	CQ022022	HIV-1 RT	626348	565914	20	277	R	R	20751	100
PGM_ion torrent	CQ022022	HIV-1 RT	626348	565914	20	278	Q	Q	21084	99.4
PGM_ion torrent	CQ022022	HIV-1 RT	626348	565914	20	279	L	L	20864	100
PGM_ion torrent	CQ022022	HIV-1 RT	626348	565914	20	280	C	C	20927	100
PGM_ion torrent	CQ022022	HIV-1 RT	626348	565914	20	281	K	K	20681	100
PGM_ion torrent	CQ022022	HIV-1 RT	626348	565914	20	282	L	L	20829	100
PGM_ion torrent	CQ022022	HIV-1 RT	626348	565914	20	283	L	L	21116	100
PGM_ion torrent	CQ022022	HIV-1 RT	626348	565914	20	284	R	R	20617	100
PGM_ion torrent	CQ022022	HIV-1 RT	626348	565914	20	285	G	G	20707	100
PGM_ion torrent	CQ022022	HIV-1 RT	626348	565914	20	286	T	T	20538	100
PGM_ion torrent	CQ022022	HIV-1 RT	626348	565914	20	287	K	K	20693	100
PGM_ion torrent	CQ022022	HIV-1 RT	626348	565914	20	288	A	A	20481	100
PGM_ion torrent	CQ022022	HIV-1 RT	626348	565914	20	289	L	L	20375	100
PGM_ion torrent	CQ022022	HIV-1 RT	626348	565914	20	290	T	T	20433	100
PGM_ion torrent	CQ022022	HIV-1 RT	626348	565914	20	291	E	E	20540	100
PGM_ion torrent	CQ022022	HIV-1 RT	626348	565914	20	292	V	V	20088	99.5
PGM_ion torrent	CQ022022	HIV-1 RT	626348	565914	20	293	I	V	19925	100
PGM_ion torrent	CQ022022	HIV-1 RT	626348	565914	20	294	P	P	19875	100
PGM_ion torrent	CQ022022	HIV-1 RT	626348	565914	20	295	L	L	19838	100
PGM_ion torrent	CQ022022	HIV-1 RT	626348	565914	20	296	T	T	19733	100
PGM_ion torrent	CQ022022	HIV-1 RT	626348	565914	20	297	E	A	19623	100
PGM_ion torrent	CQ022022	HIV-1 RT	626348	565914	20	298	E	E	19608	100
PGM_ion torrent	CQ022022	HIV-1 RT	626348	565914	20	299	A	A	19539	100
PGM_ion torrent	CQ022022	HIV-1 RT	626348	565914	20	300	E	E	19173	100
PGM_ion torrent	CQ022022	HIV-1 RT	626348	565914	20	301	L	L	19017	100
PGM_ion torrent	CQ022022	HIV-1 RT	626348	565914	20	302	E	E	18754	100
PGM_ion torrent	CQ022022	HIV-1 RT	626348	565914	20	303	L	L	18621	100
PGM_ion torrent	CQ022022	HIV-1 RT	626348	565914	20	304	A	A	18372	100
PGM_ion torrent	CQ022022	HIV-1 RT	626348	565914	20	305	E	E	18460	97.7
PGM_ion torrent	CQ022022	HIV-1 RT	626348	565914	20	306	N	N	18308	100
PGM_ion torrent	CQ022022	HIV-1 RT	626348	565914	20	307	R	R	17687	100
PGM_ion torrent	CQ022022	HIV-1 RT	626348	565914	20	308	E	E	17465	100
PGM_ion torrent	CQ022022	HIV-1 RT	626348	565914	20	309	I	I	17317	100
PGM_ion torrent	CQ022022	HIV-1 RT	626348	565914	20	310	L	L	17807	100
PGM_ion torrent	CQ022022	HIV-1 RT	626348	565914	20	311	K	K	17272	100
PGM_ion torrent	CQ022022	HIV-1 RT	626348	565914	20	312	E	E	17351	100
PGM_ion torrent	CQ022022	HIV-1 RT	626348	565914	20	313	P	P	17091	100
PGM_ion torrent	CQ022022	HIV-1 RT	626348	565914	20	314	V	V	17106	100
PGM_ion torrent	CQ022022	HIV-1 RT	626348	565914	20	315	H	H	17030	100
PGM_ion torrent	CQ022022	HIV-1 RT	626348	565914	20	316	G	G	16948	100
PGM_ion torrent	CQ022022	HIV-1 RT	626348	565914	20	317	V	V	16671	100
PGM_ion torrent	CQ022022	HIV-1 RT	626348	565914	20	318	Y	Y	16558	100
PGM_ion torrent	CQ022022	HIV-1 RT	626348	565914	20	319	Y	Y	16447	100
PGM_ion torrent	CQ022022	HIV-1 RT	626348	565914	20	320	D	D	16282	100
PGM_ion torrent	CQ022022	HIV-1 RT	626348	565914	20	321	P	P	15998	100
PGM_ion torrent	CQ022022	HIV-1 RT	626348	565914	20	322	S	S	15978	99
PGM_ion torrent	CQ022022	HIV-1 RT	626348	565914	20	323	K	K	15621	98.1
PGM_ion torrent	CQ022022	HIV-1 RT	626348	565914	20	324	D	D	14961	100
PGM_ion torrent	CQ022022	HIV-1 RT	626348	565914	20	325	L	L	14615	100
PGM_ion torrent	CQ022022	HIV-1 RT	626348	565914	20	326	I	I	14494	100
PGM_ion torrent	CQ022022	HIV-1 RT	626348	565914	20	327	A	A	14417	100
PGM_ion torrent	CQ022022	HIV-1 RT	626348	565914	20	328	E	E	14170	100
PGM_ion torrent	CQ022022	HIV-1 RT	626348	565914	20	329	I	I	14034	100
PGM_ion torrent	CQ022022	HIV-1 RT	626348	565914	20	330	Q	Q	13925	100
PGM_ion torrent	CQ022022	HIV-1 RT	626348	565914	20	331	K	K	13568	100
PGM_ion torrent	CQ022022	HIV-1 RT	626348	565914	20	332	Q	Q	13545	100
PGM_ion torrent	CQ022022	HIV-1 RT	626348	565914	20	333	G	G	13236	100
PGM_ion torrent	CQ022022	HIV-1 RT	626348	565914	20	334	Q	Q	13248	100
PGM_ion torrent	CQ022022	HIV-1 RT	626348	565914	20	335	G	G	13192	100
PGM_ion torrent	CQ022022	HIV-1 RT	626348	565914	20	336	Q	Q	12999	100
PGM_ion torrent	CQ022022	HIV-1 RT	626348	565914	20	337	W	W	12754	100
PGM_ion torrent	CQ022022	HIV-1 RT	626348	565914	20	338	T	T	12444	100
PGM_ion torrent	CQ022022	HIV-1 RT	626348	565914	20	339	Y	Y	12382	100
PGM_ion torrent	CQ022022	HIV-1 RT	626348	565914	20	340	Q	Q	12842	100
PGM_ion torrent	CQ022022	HIV-1 RT	626348	565914	20	341	I	I	12653	100
PGM_ion torrent	CQ022022	HIV-1 RT	626348	565914	20	342	Y	Y	12384	100
PGM_ion torrent	CQ022022	HIV-1 RT	626348	565914	20	343	Q	Q	12157	100
PGM_ion torrent	CQ022022	HIV-1 RT	626348	565914	20	344	E	E	11912	100
PGM_ion torrent	CQ022022	HIV-1 RT	626348	565914	20	345	P	P	11766	100
PGM_ion torrent	CQ022022	HIV-1 RT	626348	565914	20	346	F	F	11719	100
PGM_ion torrent	CQ022022	HIV-1 RT	626348	565914	20	347	K	K	11669	98.5
PGM_ion torrent	CQ022022	HIV-1 RT	626348	565914	20	348	N	N	11292	99.4
PGM_ion torrent	CQ022022	HIV-1 RT	626348	565914	20	349	L	L	10882	100
PGM_ion torrent	CQ022022	HIV-1 RT	626348	565914	20	350	K	K	10514	98.3
PGM_ion torrent	CQ022022	HIV-1 RT	626348	565914	20	351	T	T	10342	100
PGM_ion torrent	CQ022022	HIV-1 RT	626348	565914	20	352	G	G	10201	91.5
PGM_ion torrent	CQ022022	HIV-1 RT	626348	565914	20	353	K	K	10140	100
PGM_ion torrent	CQ022022	HIV-1 RT	626348	565914	20	354	Y	Y	10004	99.7
PGM_ion torrent	CQ022022	HIV-1 RT	626348	565914	20	355	A	A	10041	100
PGM_ion torrent	CQ022022	HIV-1 RT	626348	565914	20	356	R	R	10089	99.4
PGM_ion torrent	CQ022022	HIV-1 RT	626348	565914	20	357	M	M	10152	100
PGM_ion torrent	CQ022022	HIV-1 RT	626348	565914	20	358	R	R	9769	100
PGM_ion torrent	CQ022022	HIV-1 RT	626348	565914	20	359	G	S	9619	99.4
PGM_ion torrent	CQ022022	HIV-1 RT	626348	565914	20	360	A	T	9543	100
PGM_ion torrent	CQ022022	HIV-1 RT	626348	565914	20	361	H	H	9369	100
PGM_ion torrent	CQ022022	HIV-1 RT	626348	565914	20	362	T	T	9136	98.4
PGM_ion torrent	CQ022022	HIV-1 RT	626348	565914	20	363	N	N	8961	100
PGM_ion torrent	CQ022022	HIV-1 RT	626348	565914	20	364	D	D	8617	100
PGM_ion torrent	CQ022022	HIV-1 RT	626348	565914	20	365	V	V	8560	100
[truncated: 7,201 more rows]
